# Supplementary material for: DMRforPairs: identifying Differentially Methylated Regions between unique samples using array based methylation profiles
Source: BMC Bioinformatics. 2014 May 15;15:141. doi: 10.1186/1471-2105-15-141 (PMC4046028; doi:10.1186/1471-2105-15-141)
Supplement: Additional file 1 — R script illustrating the use of DMRforPairs with CHARM instead of 450 K data. [file 1471-2105-15-141-S1.zip]

Archive with 1 entries (1 files):
- 1394847754114233_MOESM1_ESM/1394847754114233_add1.R
