# Supplementary material for: DMRforPairs: identifying Differentially Methylated Regions between unique samples using array based methylation profiles
Source: BMC Bioinformatics. 2014 May 15;15:141. doi: 10.1186/1471-2105-15-141 (PMC4046028; doi:10.1186/1471-2105-15-141)
Supplement: Additional file 1 — R script illustrating the use of DMRforPairs with CHARM instead of 450 K data. [file 1471-2105-15-141-S1.zip › 1394847754114233_MOESM1_ESM/1394847754114233_add1.R]

library(BSgenome.Hsapiens.UCSC.hg18)
library(charm)
library(charmData)

wd=getwd()


#DMRforPairs was primarily developed for the Illumina 450K array. To 
#illustrate the broader applicability, this script illustrates
#the use DMRforPairs with methylation data generated using Nimblegen 
#microarrays and the McrBC protocol (CHARM). The charm package is
#suitable to process this data and a publicly avaliable Bioconductor
#dataset (charmData) is used to illustrate the processing of this 
#data and execution of DMRforPairs. Please note that these arrays do not
#produce separate M and beta values and that the M value is
#approximated here separately by taking the logit2 of the methylation
#percentage.

#load an process the data (code from the charm package's vignette
dataDir <- system.file("data", package="charmData") 
setwd(dataDir)
phenodataDir <- system.file("extdata", package="charmData")
pd <- read.delim(file.path(phenodataDir, "phenodata.txt"))
rawData <- readCharm(files=pd$filename, path=dataDir, sampleKey=pd, sampleNames=pd$sampleID)
ctrlIdx <- getControlIndex(rawData, subject=Hsapiens, noCpGWindow=600)

p=methp(rawData, controlIndex=ctrlIdx) #methylation percentage
chr = pmChr(rawData) #probe chromosome
chr= gsub("chr","",chr) #reformat to valid !e format as DMRforPairs uses it
pns = probeNames(rawData) #probe names
pos = pmPosition(rawData) #probe positions

m.v=log2(p[,c(1,2)]/(1-p[,c(1,2)]))
beta.v=p[,c(1,2)]
gs=rep("unknown_gene_symbol",dim(beta.v)[1])
gene_classes=rep("unknown_gene_class",dim(beta.v)[1])
island_classes=rep("unknown_island_class",dim(beta.v)[1])

#set up DMRforPairs
library(DMRforPairs) #DMRforPairs should be loaded AFTER processing the charm data because of a naming conflict between the oligoClasses package in charmData and Gviz in DMRforPairs (annotated visualizations).
recode=2 #the charmData dataset does not contain functional classes of the genomic position that the probe queries. Therefore DMRforPairs will be set to combine all probes in one generic class.
min_n=4
d=200
dM=1.4
pval_th=0.05
experiment="results_charm_DMRforPairs_demo"
method="fdr"
clr=c("red","blue","green")

#run DMRforPairs
output=DMRforPairs(
 classes_gene=gene_classes,
 classes_island=island_classes,
 targetID=pns, 
 chr=chr, 
 position=pos,
 m.v=m.v, 
 beta.v=beta.v, 
 min_n=min_n,min_distance=d,min_dM=dM,
 recode=recode,
 sep=";",
 method=method,
 debug.v=FALSE,gs=gs,
 do.parallel=TRUE)

#export & visualization
setwd(wd)
tested_inclannot=export_data(
 tested=output$tested,
 regions=output$regions,
 th=pval_th,min_n=min_n,min_dM=dM,min_distance=d,
 margin=10000,clr=clr,method=method,experiment.name=experiment,
 annotate.relevant=FALSE,annotate.significant=TRUE,
 FigsNotRelevant=FALSE,debug=FALSE)
