# Supplementary material for: DMRforPairs: identifying Differentially Methylated Regions between unique samples using array based methylation profiles
Source: BMC Bioinformatics. 2014 May 15;15:141. doi: 10.1186/1471-2105-15-141 (PMC4046028; doi:10.1186/1471-2105-15-141)
Supplement: Additional file 2 — DMRforPairs output for the comparison of A431-MCF7 and NA17018-NA17105. Please start from the HTML files in each folder. Available via the BMC Bioinformatics website. [file 1471-2105-15-141-S2.zip]

Archive with 41,686 entries (9,998 files):
- 1394847754114233_MOESM2_ESM/A431_MCF7/
- 1394847754114233_MOESM2_ESM/A431_MCF7/all.html
- 1394847754114233_MOESM2_ESM/A431_MCF7/all.tsv
- 1394847754114233_MOESM2_ESM/A431_MCF7/figures/
- 1394847754114233_MOESM2_ESM/A431_MCF7/figures/100.pdf
- 1394847754114233_MOESM2_ESM/A431_MCF7/figures/100.png
- 1394847754114233_MOESM2_ESM/A431_MCF7/figures/100.tsv
- 1394847754114233_MOESM2_ESM/A431_MCF7/figures/10008.pdf
- 1394847754114233_MOESM2_ESM/A431_MCF7/figures/10008.png
- 1394847754114233_MOESM2_ESM/A431_MCF7/figures/10008.tsv
- 1394847754114233_MOESM2_ESM/A431_MCF7/figures/10010.pdf
- 1394847754114233_MOESM2_ESM/A431_MCF7/figures/10010.png
- 1394847754114233_MOESM2_ESM/A431_MCF7/figures/10010.tsv
- 1394847754114233_MOESM2_ESM/A431_MCF7/figures/10011.pdf
- 1394847754114233_MOESM2_ESM/A431_MCF7/figures/10011.png
- 1394847754114233_MOESM2_ESM/A431_MCF7/figures/10011.tsv
- 1394847754114233_MOESM2_ESM/A431_MCF7/figures/10013.pdf
- 1394847754114233_MOESM2_ESM/A431_MCF7/figures/10013.png
- 1394847754114233_MOESM2_ESM/A431_MCF7/figures/10013.tsv
- 1394847754114233_MOESM2_ESM/A431_MCF7/figures/1002.pdf
- 1394847754114233_MOESM2_ESM/A431_MCF7/figures/1002.png
- 1394847754114233_MOESM2_ESM/A431_MCF7/figures/1002.tsv
- 1394847754114233_MOESM2_ESM/A431_MCF7/figures/10023.pdf
- 1394847754114233_MOESM2_ESM/A431_MCF7/figures/10023.png
- 1394847754114233_MOESM2_ESM/A431_MCF7/figures/10023.tsv
- 1394847754114233_MOESM2_ESM/A431_MCF7/figures/10024.pdf
- 1394847754114233_MOESM2_ESM/A431_MCF7/figures/10024.png
- 1394847754114233_MOESM2_ESM/A431_MCF7/figures/10024.tsv
- 1394847754114233_MOESM2_ESM/A431_MCF7/figures/10026.pdf
- 1394847754114233_MOESM2_ESM/A431_MCF7/figures/10026.png
- 1394847754114233_MOESM2_ESM/A431_MCF7/figures/10026.tsv
- 1394847754114233_MOESM2_ESM/A431_MCF7/figures/10030.pdf
- 1394847754114233_MOESM2_ESM/A431_MCF7/figures/10030.png
- 1394847754114233_MOESM2_ESM/A431_MCF7/figures/10030.tsv
- 1394847754114233_MOESM2_ESM/A431_MCF7/figures/10032.pdf
- 1394847754114233_MOESM2_ESM/A431_MCF7/figures/10032.png
- 1394847754114233_MOESM2_ESM/A431_MCF7/figures/10032.tsv
- 1394847754114233_MOESM2_ESM/A431_MCF7/figures/10033.pdf
- 1394847754114233_MOESM2_ESM/A431_MCF7/figures/10033.png
- 1394847754114233_MOESM2_ESM/A431_MCF7/figures/10033.tsv
- 1394847754114233_MOESM2_ESM/A431_MCF7/figures/10034.pdf
- 1394847754114233_MOESM2_ESM/A431_MCF7/figures/10034.png
- 1394847754114233_MOESM2_ESM/A431_MCF7/figures/10034.tsv
- 1394847754114233_MOESM2_ESM/A431_MCF7/figures/10035.pdf
- 1394847754114233_MOESM2_ESM/A431_MCF7/figures/10035.png
- 1394847754114233_MOESM2_ESM/A431_MCF7/figures/10035.tsv
- 1394847754114233_MOESM2_ESM/A431_MCF7/figures/10036.pdf
- 1394847754114233_MOESM2_ESM/A431_MCF7/figures/10036.png
- 1394847754114233_MOESM2_ESM/A431_MCF7/figures/10036.tsv
- 1394847754114233_MOESM2_ESM/A431_MCF7/figures/10037.pdf
- 1394847754114233_MOESM2_ESM/A431_MCF7/figures/10037.png
- 1394847754114233_MOESM2_ESM/A431_MCF7/figures/10037.tsv
- 1394847754114233_MOESM2_ESM/A431_MCF7/figures/10038.pdf
- 1394847754114233_MOESM2_ESM/A431_MCF7/figures/10038.png
- 1394847754114233_MOESM2_ESM/A431_MCF7/figures/10038.tsv
- 1394847754114233_MOESM2_ESM/A431_MCF7/figures/10041.pdf
- 1394847754114233_MOESM2_ESM/A431_MCF7/figures/10041.png
- 1394847754114233_MOESM2_ESM/A431_MCF7/figures/10041.tsv
- 1394847754114233_MOESM2_ESM/A431_MCF7/figures/10043.pdf
- 1394847754114233_MOESM2_ESM/A431_MCF7/figures/10043.png
- 1394847754114233_MOESM2_ESM/A431_MCF7/figures/10043.tsv
- 1394847754114233_MOESM2_ESM/A431_MCF7/figures/10044.pdf
- 1394847754114233_MOESM2_ESM/A431_MCF7/figures/10044.png
- 1394847754114233_MOESM2_ESM/A431_MCF7/figures/10044.tsv
- 1394847754114233_MOESM2_ESM/A431_MCF7/figures/10045.pdf
- 1394847754114233_MOESM2_ESM/A431_MCF7/figures/10045.png
- 1394847754114233_MOESM2_ESM/A431_MCF7/figures/10045.tsv
- 1394847754114233_MOESM2_ESM/A431_MCF7/figures/10049.pdf
- 1394847754114233_MOESM2_ESM/A431_MCF7/figures/10049.png
- 1394847754114233_MOESM2_ESM/A431_MCF7/figures/10049.tsv
- 1394847754114233_MOESM2_ESM/A431_MCF7/figures/1005.pdf
- 1394847754114233_MOESM2_ESM/A431_MCF7/figures/1005.png
- 1394847754114233_MOESM2_ESM/A431_MCF7/figures/1005.tsv
- 1394847754114233_MOESM2_ESM/A431_MCF7/figures/10050.pdf
- 1394847754114233_MOESM2_ESM/A431_MCF7/figures/10050.png
- 1394847754114233_MOESM2_ESM/A431_MCF7/figures/10050.tsv
- 1394847754114233_MOESM2_ESM/A431_MCF7/figures/10056.pdf
- 1394847754114233_MOESM2_ESM/A431_MCF7/figures/10056.png
- 1394847754114233_MOESM2_ESM/A431_MCF7/figures/10056.tsv
- 1394847754114233_MOESM2_ESM/A431_MCF7/figures/10058.pdf
- 1394847754114233_MOESM2_ESM/A431_MCF7/figures/10058.png
- 1394847754114233_MOESM2_ESM/A431_MCF7/figures/10058.tsv
- 1394847754114233_MOESM2_ESM/A431_MCF7/figures/10061.pdf
- 1394847754114233_MOESM2_ESM/A431_MCF7/figures/10061.png
- 1394847754114233_MOESM2_ESM/A431_MCF7/figures/10061.tsv
- 1394847754114233_MOESM2_ESM/A431_MCF7/figures/10086.pdf
- 1394847754114233_MOESM2_ESM/A431_MCF7/figures/10086.png
- 1394847754114233_MOESM2_ESM/A431_MCF7/figures/10086.tsv
- 1394847754114233_MOESM2_ESM/A431_MCF7/figures/10089.pdf
- 1394847754114233_MOESM2_ESM/A431_MCF7/figures/10089.png
- 1394847754114233_MOESM2_ESM/A431_MCF7/figures/10089.tsv
- 1394847754114233_MOESM2_ESM/A431_MCF7/figures/1009.pdf
- 1394847754114233_MOESM2_ESM/A431_MCF7/figures/1009.png
- 1394847754114233_MOESM2_ESM/A431_MCF7/figures/1009.tsv
- 1394847754114233_MOESM2_ESM/A431_MCF7/figures/10094.pdf
- 1394847754114233_MOESM2_ESM/A431_MCF7/figures/10094.png
- 1394847754114233_MOESM2_ESM/A431_MCF7/figures/10094.tsv
- 1394847754114233_MOESM2_ESM/A431_MCF7/figures/10095.pdf
- 1394847754114233_MOESM2_ESM/A431_MCF7/figures/10095.png
- 1394847754114233_MOESM2_ESM/A431_MCF7/figures/10095.tsv
- 1394847754114233_MOESM2_ESM/A431_MCF7/figures/101.pdf
- 1394847754114233_MOESM2_ESM/A431_MCF7/figures/101.png
- 1394847754114233_MOESM2_ESM/A431_MCF7/figures/101.tsv
- 1394847754114233_MOESM2_ESM/A431_MCF7/figures/10105.pdf
- 1394847754114233_MOESM2_ESM/A431_MCF7/figures/10105.png
- 1394847754114233_MOESM2_ESM/A431_MCF7/figures/10105.tsv
- 1394847754114233_MOESM2_ESM/A431_MCF7/figures/10107.pdf
- 1394847754114233_MOESM2_ESM/A431_MCF7/figures/10107.png
- 1394847754114233_MOESM2_ESM/A431_MCF7/figures/10107.tsv
- 1394847754114233_MOESM2_ESM/A431_MCF7/figures/10110.pdf
- 1394847754114233_MOESM2_ESM/A431_MCF7/figures/10110.png
- 1394847754114233_MOESM2_ESM/A431_MCF7/figures/10110.tsv
- 1394847754114233_MOESM2_ESM/A431_MCF7/figures/10115.pdf
- 1394847754114233_MOESM2_ESM/A431_MCF7/figures/10115.png
- 1394847754114233_MOESM2_ESM/A431_MCF7/figures/10115.tsv
- 1394847754114233_MOESM2_ESM/A431_MCF7/figures/10116.pdf
- 1394847754114233_MOESM2_ESM/A431_MCF7/figures/10116.png
- 1394847754114233_MOESM2_ESM/A431_MCF7/figures/10116.tsv
- 1394847754114233_MOESM2_ESM/A431_MCF7/figures/10117.pdf
- 1394847754114233_MOESM2_ESM/A431_MCF7/figures/10117.png
- 1394847754114233_MOESM2_ESM/A431_MCF7/figures/10117.tsv
- 1394847754114233_MOESM2_ESM/A431_MCF7/figures/10118.pdf
- 1394847754114233_MOESM2_ESM/A431_MCF7/figures/10118.png
- 1394847754114233_MOESM2_ESM/A431_MCF7/figures/10118.tsv
- 1394847754114233_MOESM2_ESM/A431_MCF7/figures/10119.pdf
- 1394847754114233_MOESM2_ESM/A431_MCF7/figures/10119.png
- 1394847754114233_MOESM2_ESM/A431_MCF7/figures/10119.tsv
- 1394847754114233_MOESM2_ESM/A431_MCF7/figures/10120.pdf
- 1394847754114233_MOESM2_ESM/A431_MCF7/figures/10120.png
- 1394847754114233_MOESM2_ESM/A431_MCF7/figures/10120.tsv
- 1394847754114233_MOESM2_ESM/A431_MCF7/figures/10123.pdf
- 1394847754114233_MOESM2_ESM/A431_MCF7/figures/10123.png
- 1394847754114233_MOESM2_ESM/A431_MCF7/figures/10123.tsv
- 1394847754114233_MOESM2_ESM/A431_MCF7/figures/10129.pdf
- 1394847754114233_MOESM2_ESM/A431_MCF7/figures/10129.png
- 1394847754114233_MOESM2_ESM/A431_MCF7/figures/10129.tsv
- 1394847754114233_MOESM2_ESM/A431_MCF7/figures/1013.pdf
- 1394847754114233_MOESM2_ESM/A431_MCF7/figures/1013.png
- 1394847754114233_MOESM2_ESM/A431_MCF7/figures/1013.tsv
- 1394847754114233_MOESM2_ESM/A431_MCF7/figures/10130.pdf
- 1394847754114233_MOESM2_ESM/A431_MCF7/figures/10130.png
- 1394847754114233_MOESM2_ESM/A431_MCF7/figures/10130.tsv
- 1394847754114233_MOESM2_ESM/A431_MCF7/figures/10132.pdf
- 1394847754114233_MOESM2_ESM/A431_MCF7/figures/10132.png
- 1394847754114233_MOESM2_ESM/A431_MCF7/figures/10132.tsv
- 1394847754114233_MOESM2_ESM/A431_MCF7/figures/10133.pdf
- 1394847754114233_MOESM2_ESM/A431_MCF7/figures/10133.png
- 1394847754114233_MOESM2_ESM/A431_MCF7/figures/10133.tsv
- 1394847754114233_MOESM2_ESM/A431_MCF7/figures/10135.pdf
- 1394847754114233_MOESM2_ESM/A431_MCF7/figures/10135.png
- 1394847754114233_MOESM2_ESM/A431_MCF7/figures/10135.tsv
- 1394847754114233_MOESM2_ESM/A431_MCF7/figures/1014.pdf
- 1394847754114233_MOESM2_ESM/A431_MCF7/figures/1014.png
- 1394847754114233_MOESM2_ESM/A431_MCF7/figures/1014.tsv
- 1394847754114233_MOESM2_ESM/A431_MCF7/figures/10141.pdf
- 1394847754114233_MOESM2_ESM/A431_MCF7/figures/10141.png
- 1394847754114233_MOESM2_ESM/A431_MCF7/figures/10141.tsv
- 1394847754114233_MOESM2_ESM/A431_MCF7/figures/10155.pdf
- 1394847754114233_MOESM2_ESM/A431_MCF7/figures/10155.png
- 1394847754114233_MOESM2_ESM/A431_MCF7/figures/10155.tsv
- 1394847754114233_MOESM2_ESM/A431_MCF7/figures/10168.pdf
- 1394847754114233_MOESM2_ESM/A431_MCF7/figures/10168.png
- 1394847754114233_MOESM2_ESM/A431_MCF7/figures/10168.tsv
- 1394847754114233_MOESM2_ESM/A431_MCF7/figures/10171.pdf
- 1394847754114233_MOESM2_ESM/A431_MCF7/figures/10171.png
- 1394847754114233_MOESM2_ESM/A431_MCF7/figures/10171.tsv
- 1394847754114233_MOESM2_ESM/A431_MCF7/figures/10175.pdf
- 1394847754114233_MOESM2_ESM/A431_MCF7/figures/10175.png
- 1394847754114233_MOESM2_ESM/A431_MCF7/figures/10175.tsv
- 1394847754114233_MOESM2_ESM/A431_MCF7/figures/10180.pdf
- 1394847754114233_MOESM2_ESM/A431_MCF7/figures/10180.png
- 1394847754114233_MOESM2_ESM/A431_MCF7/figures/10180.tsv
- 1394847754114233_MOESM2_ESM/A431_MCF7/figures/10182.pdf
- 1394847754114233_MOESM2_ESM/A431_MCF7/figures/10182.png
- 1394847754114233_MOESM2_ESM/A431_MCF7/figures/10182.tsv
- 1394847754114233_MOESM2_ESM/A431_MCF7/figures/1019.pdf
- 1394847754114233_MOESM2_ESM/A431_MCF7/figures/1019.png
- 1394847754114233_MOESM2_ESM/A431_MCF7/figures/1019.tsv
- 1394847754114233_MOESM2_ESM/A431_MCF7/figures/102.pdf
- 1394847754114233_MOESM2_ESM/A431_MCF7/figures/102.png
- 1394847754114233_MOESM2_ESM/A431_MCF7/figures/102.tsv
- 1394847754114233_MOESM2_ESM/A431_MCF7/figures/1020.pdf
- 1394847754114233_MOESM2_ESM/A431_MCF7/figures/1020.png
- 1394847754114233_MOESM2_ESM/A431_MCF7/figures/1020.tsv
- 1394847754114233_MOESM2_ESM/A431_MCF7/figures/10202.pdf
- 1394847754114233_MOESM2_ESM/A431_MCF7/figures/10202.png
- 1394847754114233_MOESM2_ESM/A431_MCF7/figures/10202.tsv
- 1394847754114233_MOESM2_ESM/A431_MCF7/figures/10206.pdf
- 1394847754114233_MOESM2_ESM/A431_MCF7/figures/10206.png
- 1394847754114233_MOESM2_ESM/A431_MCF7/figures/10206.tsv
- 1394847754114233_MOESM2_ESM/A431_MCF7/figures/1022.pdf
- 1394847754114233_MOESM2_ESM/A431_MCF7/figures/1022.png
- 1394847754114233_MOESM2_ESM/A431_MCF7/figures/1022.tsv
- 1394847754114233_MOESM2_ESM/A431_MCF7/figures/10221.pdf
- 1394847754114233_MOESM2_ESM/A431_MCF7/figures/10221.png
- 1394847754114233_MOESM2_ESM/A431_MCF7/figures/10221.tsv
- 1394847754114233_MOESM2_ESM/A431_MCF7/figures/10228.pdf
- 1394847754114233_MOESM2_ESM/A431_MCF7/figures/10228.png
- 1394847754114233_MOESM2_ESM/A431_MCF7/figures/10228.tsv
- 1394847754114233_MOESM2_ESM/A431_MCF7/figures/10229.pdf
- 1394847754114233_MOESM2_ESM/A431_MCF7/figures/10229.png
- 1394847754114233_MOESM2_ESM/A431_MCF7/figures/10229.tsv
- 1394847754114233_MOESM2_ESM/A431_MCF7/figures/10230.pdf
- 1394847754114233_MOESM2_ESM/A431_MCF7/figures/10230.png
- 1394847754114233_MOESM2_ESM/A431_MCF7/figures/10230.tsv
- 1394847754114233_MOESM2_ESM/A431_MCF7/figures/10233.pdf
- 1394847754114233_MOESM2_ESM/A431_MCF7/figures/10233.png
- 1394847754114233_MOESM2_ESM/A431_MCF7/figures/10233.tsv
- 1394847754114233_MOESM2_ESM/A431_MCF7/figures/10240.pdf
- 1394847754114233_MOESM2_ESM/A431_MCF7/figures/10240.png
- 1394847754114233_MOESM2_ESM/A431_MCF7/figures/10240.tsv
- 1394847754114233_MOESM2_ESM/A431_MCF7/figures/10246.pdf
- 1394847754114233_MOESM2_ESM/A431_MCF7/figures/10246.png
- 1394847754114233_MOESM2_ESM/A431_MCF7/figures/10246.tsv
- 1394847754114233_MOESM2_ESM/A431_MCF7/figures/1025.pdf
- 1394847754114233_MOESM2_ESM/A431_MCF7/figures/1025.png
- 1394847754114233_MOESM2_ESM/A431_MCF7/figures/1025.tsv
- 1394847754114233_MOESM2_ESM/A431_MCF7/figures/10250.pdf
- 1394847754114233_MOESM2_ESM/A431_MCF7/figures/10250.png
- 1394847754114233_MOESM2_ESM/A431_MCF7/figures/10250.tsv
- 1394847754114233_MOESM2_ESM/A431_MCF7/figures/10264.pdf
- 1394847754114233_MOESM2_ESM/A431_MCF7/figures/10264.png
- 1394847754114233_MOESM2_ESM/A431_MCF7/figures/10264.tsv
- 1394847754114233_MOESM2_ESM/A431_MCF7/figures/10266.pdf
- 1394847754114233_MOESM2_ESM/A431_MCF7/figures/10266.png
- 1394847754114233_MOESM2_ESM/A431_MCF7/figures/10266.tsv
- 1394847754114233_MOESM2_ESM/A431_MCF7/figures/10268.pdf
- 1394847754114233_MOESM2_ESM/A431_MCF7/figures/10268.png
- 1394847754114233_MOESM2_ESM/A431_MCF7/figures/10268.tsv
- 1394847754114233_MOESM2_ESM/A431_MCF7/figures/10269.pdf
- 1394847754114233_MOESM2_ESM/A431_MCF7/figures/10269.png
- 1394847754114233_MOESM2_ESM/A431_MCF7/figures/10269.tsv
- 1394847754114233_MOESM2_ESM/A431_MCF7/figures/10280.pdf
- 1394847754114233_MOESM2_ESM/A431_MCF7/figures/10280.png
- 1394847754114233_MOESM2_ESM/A431_MCF7/figures/10280.tsv
- 1394847754114233_MOESM2_ESM/A431_MCF7/figures/10282.pdf
- 1394847754114233_MOESM2_ESM/A431_MCF7/figures/10282.png
- 1394847754114233_MOESM2_ESM/A431_MCF7/figures/10282.tsv
- 1394847754114233_MOESM2_ESM/A431_MCF7/figures/10290.pdf
- 1394847754114233_MOESM2_ESM/A431_MCF7/figures/10290.png
- 1394847754114233_MOESM2_ESM/A431_MCF7/figures/10290.tsv
- 1394847754114233_MOESM2_ESM/A431_MCF7/figures/10292.pdf
- 1394847754114233_MOESM2_ESM/A431_MCF7/figures/10292.png
- 1394847754114233_MOESM2_ESM/A431_MCF7/figures/10292.tsv
- 1394847754114233_MOESM2_ESM/A431_MCF7/figures/103.pdf
- 1394847754114233_MOESM2_ESM/A431_MCF7/figures/103.png
- 1394847754114233_MOESM2_ESM/A431_MCF7/figures/103.tsv
- 1394847754114233_MOESM2_ESM/A431_MCF7/figures/10307.pdf
- 1394847754114233_MOESM2_ESM/A431_MCF7/figures/10307.png
- 1394847754114233_MOESM2_ESM/A431_MCF7/figures/10307.tsv
- 1394847754114233_MOESM2_ESM/A431_MCF7/figures/10308.pdf
- 1394847754114233_MOESM2_ESM/A431_MCF7/figures/10308.png
- 1394847754114233_MOESM2_ESM/A431_MCF7/figures/10308.tsv
- 1394847754114233_MOESM2_ESM/A431_MCF7/figures/1032.pdf
- 1394847754114233_MOESM2_ESM/A431_MCF7/figures/1032.png
- 1394847754114233_MOESM2_ESM/A431_MCF7/figures/1032.tsv
- 1394847754114233_MOESM2_ESM/A431_MCF7/figures/10320.pdf
- 1394847754114233_MOESM2_ESM/A431_MCF7/figures/10320.png
- 1394847754114233_MOESM2_ESM/A431_MCF7/figures/10320.tsv
- 1394847754114233_MOESM2_ESM/A431_MCF7/figures/10321.pdf
- 1394847754114233_MOESM2_ESM/A431_MCF7/figures/10321.png
- 1394847754114233_MOESM2_ESM/A431_MCF7/figures/10321.tsv
- 1394847754114233_MOESM2_ESM/A431_MCF7/figures/10324.pdf
- 1394847754114233_MOESM2_ESM/A431_MCF7/figures/10324.png
- 1394847754114233_MOESM2_ESM/A431_MCF7/figures/10324.tsv
- 1394847754114233_MOESM2_ESM/A431_MCF7/figures/10325.pdf
- 1394847754114233_MOESM2_ESM/A431_MCF7/figures/10325.png
- 1394847754114233_MOESM2_ESM/A431_MCF7/figures/10325.tsv
- 1394847754114233_MOESM2_ESM/A431_MCF7/figures/10326.pdf
- 1394847754114233_MOESM2_ESM/A431_MCF7/figures/10326.png
- 1394847754114233_MOESM2_ESM/A431_MCF7/figures/10326.tsv
- 1394847754114233_MOESM2_ESM/A431_MCF7/figures/1035.pdf
- 1394847754114233_MOESM2_ESM/A431_MCF7/figures/1035.png
- 1394847754114233_MOESM2_ESM/A431_MCF7/figures/1035.tsv
- 1394847754114233_MOESM2_ESM/A431_MCF7/figures/10352.pdf
- 1394847754114233_MOESM2_ESM/A431_MCF7/figures/10352.png
- 1394847754114233_MOESM2_ESM/A431_MCF7/figures/10352.tsv
- 1394847754114233_MOESM2_ESM/A431_MCF7/figures/10355.pdf
- 1394847754114233_MOESM2_ESM/A431_MCF7/figures/10355.png
- 1394847754114233_MOESM2_ESM/A431_MCF7/figures/10355.tsv
- 1394847754114233_MOESM2_ESM/A431_MCF7/figures/10365.pdf
- 1394847754114233_MOESM2_ESM/A431_MCF7/figures/10365.png
- 1394847754114233_MOESM2_ESM/A431_MCF7/figures/10365.tsv
- 1394847754114233_MOESM2_ESM/A431_MCF7/figures/10367.pdf
- 1394847754114233_MOESM2_ESM/A431_MCF7/figures/10367.png
- 1394847754114233_MOESM2_ESM/A431_MCF7/figures/10367.tsv
- 1394847754114233_MOESM2_ESM/A431_MCF7/figures/10381.pdf
- 1394847754114233_MOESM2_ESM/A431_MCF7/figures/10381.png
- 1394847754114233_MOESM2_ESM/A431_MCF7/figures/10381.tsv
- 1394847754114233_MOESM2_ESM/A431_MCF7/figures/10386.pdf
- 1394847754114233_MOESM2_ESM/A431_MCF7/figures/10386.png
- 1394847754114233_MOESM2_ESM/A431_MCF7/figures/10386.tsv
- 1394847754114233_MOESM2_ESM/A431_MCF7/figures/10388.pdf
- 1394847754114233_MOESM2_ESM/A431_MCF7/figures/10388.png
- 1394847754114233_MOESM2_ESM/A431_MCF7/figures/10388.tsv
- 1394847754114233_MOESM2_ESM/A431_MCF7/figures/10392.pdf
- 1394847754114233_MOESM2_ESM/A431_MCF7/figures/10392.png
- 1394847754114233_MOESM2_ESM/A431_MCF7/figures/10392.tsv
- 1394847754114233_MOESM2_ESM/A431_MCF7/figures/104.pdf
- 1394847754114233_MOESM2_ESM/A431_MCF7/figures/104.png
[truncated: 9,700 more entries]
