# Supplementary material for: DMRforPairs: identifying Differentially Methylated Regions between unique samples using array based methylation profiles
Source: BMC Bioinformatics. 2014 May 15;15:141. doi: 10.1186/1471-2105-15-141 (PMC4046028; doi:10.1186/1471-2105-15-141)
Supplement: Additional file 2 — DMRforPairs output for the comparison of A431-MCF7 and NA17018-NA17105. Please start from the HTML files in each folder. Available via the BMC Bioinformatics website. [file 1471-2105-15-141-S2.zip › 1394847754114233_MOESM2_ESM/A431_MCF7/all.tsv]

Chr	Start	End	Links	Length	n	ID	Class	A431	MCF7	Gene.Symbol	dM	p	p.adj
20	57425979	57428032	<a href=\./figures/25471.pdf\" target=\"_blank\">PDF</a></br><a href=\"./figures/25471.tsv\" target=\"_blank\">STATS</a></br><a href=\"http://www.ensembl.org/Homo_sapiens/Location/View?r=20:57425979-57428032\" target=\"_blank\">ENSEMBL</a></br><a href=\"http://genome-euro.ucsc.edu/cgi-bin/hgTracks?position=chr20:57425979-57428032&hgsid=192199020&knownGene=pack&hgFind.matches=uc004dqr.3,\" target=…	2054	66	25471	gene;tss;island	0.490360023331026	0.950384480108225	GNAS; GNAS-AS1 (margin: GNAS; GNAS-AS1; RP1-309F20.3)	4.0492924556556	3.01711642506994e-20	2.93987824458815e-16
20	57462798	57464129	<a href=\./figures/25473.pdf\" target=\"_blank\">PDF</a></br><a href=\"./figures/25473.tsv\" target=\"_blank\">STATS</a></br><a href=\"http://www.ensembl.org/Homo_sapiens/Location/View?r=20:57462798-57464129\" target=\"_blank\">ENSEMBL</a></br><a href=\"http://genome-euro.ucsc.edu/cgi-bin/hgTracks?position=chr20:57462798-57464129&hgsid=192199020&knownGene=pack&hgFind.matches=uc004dqr.3,\" target=…	1332	37	25473	gene;tss;island	0.577174816498582	0.97890092711141	GNAS; RP1-309F20.3 (margin: GNAS; RP1-309F20.3; RP1-309F20.4)	5.26006850132961	1.34377122073502e-17	6.54685338742103e-14
6	3848634	3849577	<a href=\./figures/34602.pdf\" target=\"_blank\">PDF</a></br><a href=\"./figures/34602.tsv\" target=\"_blank\">STATS</a></br><a href=\"http://www.ensembl.org/Homo_sapiens/Location/View?r=6:3848634-3849577\" target=\"_blank\">ENSEMBL</a></br><a href=\"http://genome-euro.ucsc.edu/cgi-bin/hgTracks?position=chr6:3848634-3849577&hgsid=192199020&knownGene=pack&hgFind.matches=uc004dqr.3,\" target=\"_bla…	944	26	34602	tss	0.00742075719800717	0.498059241216801	RP11-420L9.4; FAM50B (margin: RP11-420L9.4; FAM50B)	7.54716814507943	4.03292046399341e-15	1.30989256670506e-11
12	115134148	115136308	<a href=\./figures/10850.pdf\" target=\"_blank\">PDF</a></br><a href=\"./figures/10850.tsv\" target=\"_blank\">STATS</a></br><a href=\"http://www.ensembl.org/Homo_sapiens/Location/View?r=12:115134148-115136308\" target=\"_blank\">ENSEMBL</a></br><a href=\"http://genome-euro.ucsc.edu/cgi-bin/hgTracks?position=chr12:115134148-115136308&hgsid=192199020&knownGene=pack&hgFind.matches=uc004dqr.3,\" tar…	2161	54	10850	island	0.614152258300433	0.980693048249626	(margin: )	4.09399236048694	1.12288405392451e-13	2.73534555536009e-10
11	2019436	2020560	<a href=\./figures/7055.pdf\" target=\"_blank\">PDF</a></br><a href=\"./figures/7055.tsv\" target=\"_blank\">STATS</a></br><a href=\"http://www.ensembl.org/Homo_sapiens/Location/View?r=11:2019436-2020560\" target=\"_blank\">ENSEMBL</a></br><a href=\"http://genome-euro.ucsc.edu/cgi-bin/hgTracks?position=chr11:2019436-2020560&hgsid=192199020&knownGene=pack&hgFind.matches=uc004dqr.3,\" target=\"_bla…	1125	36	7055	tss;island	0.601163929801771	0.0318317407636425	H19 (margin: AC051649.6; MRPL23-AS1; H19)	5.57440451608233	4.69700740842215e-13	9.15352803753308e-10
12	21809973	21811034	<a href=\./figures/10280.pdf\" target=\"_blank\">PDF</a></br><a href=\"./figures/10280.tsv\" target=\"_blank\">STATS</a></br><a href=\"http://www.ensembl.org/Homo_sapiens/Location/View?r=12:21809973-21811034\" target=\"_blank\">ENSEMBL</a></br><a href=\"http://genome-euro.ucsc.edu/cgi-bin/hgTracks?position=chr12:21809973-21811034&hgsid=192199020&knownGene=pack&hgFind.matches=uc004dqr.3,\" target=…	1062	21	10280	island	0.0148719694679452	0.965897663686738	LDHB (margin: RP11-59N23.3; LDHB)	10.2595965228578	3.71569111196151e-12	5.17224202785042e-09
7	94285270	94286955	<a href=\./figures/37093.pdf\" target=\"_blank\">PDF</a></br><a href=\"./figures/37093.tsv\" target=\"_blank\">STATS</a></br><a href=\"http://www.ensembl.org/Homo_sapiens/Location/View?r=7:94285270-94286955\" target=\"_blank\">ENSEMBL</a></br><a href=\"http://genome-euro.ucsc.edu/cgi-bin/hgTracks?position=chr7:94285270-94286955&hgsid=192199020&knownGene=pack&hgFind.matches=uc004dqr.3,\" target=\"…	1686	61	37093	gene;tss;island	0.816426818425687	0.441327079886578	PEG10; SGCE (margin: PEG10; SGCE)	2.28030553757252	3.43443531617633e-12	5.17224202785042e-09
6	28602543	28603437	<a href=\./figures/35593.pdf\" target=\"_blank\">PDF</a></br><a href=\"./figures/35593.tsv\" target=\"_blank\">STATS</a></br><a href=\"http://www.ensembl.org/Homo_sapiens/Location/View?r=6:28602543-28603437\" target=\"_blank\">ENSEMBL</a></br><a href=\"http://genome-euro.ucsc.edu/cgi-bin/hgTracks?position=chr6:28602543-28603437&hgsid=192199020&knownGene=pack&hgFind.matches=uc004dqr.3,\" target=\"…	895	35	35593	island	0.554667501526162	0.977224358236424	RP11-373N24.2 (margin: RP11-373N24.2)	4.11491692825323	5.28040661949849e-12	6.43153526254916e-09
7	95025611	95026248	<a href=\./figures/38678.pdf\" target=\"_blank\">PDF</a></br><a href=\"./figures/38678.tsv\" target=\"_blank\">STATS</a></br><a href=\"http://www.ensembl.org/Homo_sapiens/Location/View?r=7:95025611-95026248\" target=\"_blank\">ENSEMBL</a></br><a href=\"http://genome-euro.ucsc.edu/cgi-bin/hgTracks?position=chr7:95025611-95026248&hgsid=192199020&knownGene=pack&hgFind.matches=uc004dqr.3,\" target=\"…	638	20	38678	island	0.162572833814268	0.971275471972706	PON1; PON3 (margin: PON1; PON3; PON2)	7.28679980503421	1.45088891038497e-11	0.0000000157082906031013
6	3848634	3849818	<a href=\./figures/35389.pdf\" target=\"_blank\">PDF</a></br><a href=\"./figures/35389.tsv\" target=\"_blank\">STATS</a></br><a href=\"http://www.ensembl.org/Homo_sapiens/Location/View?r=6:3848634-3849818\" target=\"_blank\">ENSEMBL</a></br><a href=\"http://genome-euro.ucsc.edu/cgi-bin/hgTracks?position=chr6:3848634-3849818&hgsid=192199020&knownGene=pack&hgFind.matches=uc004dqr.3,\" target=\"_bla…	1185	31	35389	island	0.00989698257409094	0.496856442977854	RP11-420L9.4; FAM50B (margin: RP11-420L9.4; FAM50B)	6.73844530266621	2.0346057419511e-11	0.0000000198251983495715
7	94284258	94285004	<a href=\./figures/37092.pdf\" target=\"_blank\">PDF</a></br><a href=\"./figures/37092.tsv\" target=\"_blank\">STATS</a></br><a href=\"http://www.ensembl.org/Homo_sapiens/Location/View?r=7:94284258-94285004\" target=\"_blank\">ENSEMBL</a></br><a href=\"http://genome-euro.ucsc.edu/cgi-bin/hgTracks?position=chr7:94284258-94285004&hgsid=192199020&knownGene=pack&hgFind.matches=uc004dqr.3,\" target=\"…	747	27	37092	gene;tss;island	0.810915681086646	0.0827248726101677	PEG10; SGCE (margin: PEG10; SGCE)	5.56320161953052	2.93948539158833e-11	0.0000000260384960505788
6	152128258	152129036	<a href=\./figures/34514.pdf\" target=\"_blank\">PDF</a></br><a href=\"./figures/34514.tsv\" target=\"_blank\">STATS</a></br><a href=\"http://www.ensembl.org/Homo_sapiens/Location/View?r=6:152128258-152129036\" target=\"_blank\">ENSEMBL</a></br><a href=\"http://genome-euro.ucsc.edu/cgi-bin/hgTracks?position=chr6:152128258-152129036&hgsid=192199020&knownGene=pack&hgFind.matches=uc004dqr.3,\" targe…	779	20	34514	gene;island	0.487199478169032	0.00705137337766734	ESR1 (margin: ESR1; RP3-443C4.2)	7.73077406858788	5.80355564153988e-11	0.0000000434998816701266
7	95025736	95026248	<a href=\./figures/37726.pdf\" target=\"_blank\">PDF</a></br><a href=\"./figures/37726.tsv\" target=\"_blank\">STATS</a></br><a href=\"http://www.ensembl.org/Homo_sapiens/Location/View?r=7:95025736-95026248\" target=\"_blank\">ENSEMBL</a></br><a href=\"http://genome-euro.ucsc.edu/cgi-bin/hgTracks?position=chr7:95025736-95026248&hgsid=192199020&knownGene=pack&hgFind.matches=uc004dqr.3,\" target=\"…	513	19	37726	tss	0.169019661723151	0.970805709296293	PON1; PON3 (margin: PON1; PON3; PON2)	7.17233375935005	5.65846675050138e-11	0.0000000434998816701266
17	1956958	1958478	<a href=\./figures/17001.pdf\" target=\"_blank\">PDF</a></br><a href=\"./figures/17001.tsv\" target=\"_blank\">STATS</a></br><a href=\"http://www.ensembl.org/Homo_sapiens/Location/View?r=17:1956958-1958478\" target=\"_blank\">ENSEMBL</a></br><a href=\"http://genome-euro.ucsc.edu/cgi-bin/hgTracks?position=chr17:1956958-1958478&hgsid=192199020&knownGene=pack&hgFind.matches=uc004dqr.3,\" target=\"_b…	1521	45	17001	tss;island	0.423165066663597	0.0202988413066622	HIC1 (margin: DPH1; OVCA2; HIC1; RP11-667K14.4; RP11-667K14.3; MIR132; MIR212; SMG6)	4.04399493645183	9.95617099922323e-11	0.0000000692949501545937
10	134599783	134600998	<a href=\./figures/5450.pdf\" target=\"_blank\">PDF</a></br><a href=\"./figures/5450.tsv\" target=\"_blank\">STATS</a></br><a href=\"http://www.ensembl.org/Homo_sapiens/Location/View?r=10:134599783-134600998\" target=\"_blank\">ENSEMBL</a></br><a href=\"http://genome-euro.ucsc.edu/cgi-bin/hgTracks?position=chr10:134599783-134600998&hgsid=192199020&knownGene=pack&hgFind.matches=uc004dqr.3,\" targe…	1216	30	5450	tss;island	0.849042846453272	0.979283345861426	RP11-288G11.3; NKX6-2 (margin: INPP5A; RP11-288G11.3; NKX6-2)	3.51202540505734	1.08581096978365e-10	0.0000000705342805971462
10	135050619	135051351	<a href=\./figures/5456.pdf\" target=\"_blank\">PDF</a></br><a href=\"./figures/5456.tsv\" target=\"_blank\">STATS</a></br><a href=\"http://www.ensembl.org/Homo_sapiens/Location/View?r=10:135050619-135051351\" target=\"_blank\">ENSEMBL</a></br><a href=\"http://genome-euro.ucsc.edu/cgi-bin/hgTracks?position=chr10:135050619-135051351&hgsid=192199020&knownGene=pack&hgFind.matches=uc004dqr.3,\" targe…	733	25	5456	tss	0.548626255039774	0.958873929250059	VENTX (margin: KNDC1; UTF1; VENTX; MIR202)	3.83424309493127	1.85585693013445e-10	0.000000113021687045188
7	27154262	27155548	<a href=\./figures/36931.pdf\" target=\"_blank\">PDF</a></br><a href=\"./figures/36931.tsv\" target=\"_blank\">STATS</a></br><a href=\"http://www.ensembl.org/Homo_sapiens/Location/View?r=7:27154262-27155548\" target=\"_blank\">ENSEMBL</a></br><a href=\"http://genome-euro.ucsc.edu/cgi-bin/hgTracks?position=chr7:27154262-27155548&hgsid=192199020&knownGene=pack&hgFind.matches=uc004dqr.3,\" target=\"…	1287	18	36931	gene;island	0.00578977095695229	0.969552016024239	HOXA-AS2; HOXA3 (margin: HOXA-AS2; HOXA2; HOXA3)	11.7091123658654	2.20382389230054e-10	0.000000116076000035548
7	93519855	93520566	<a href=\./figures/38669.pdf\" target=\"_blank\">PDF</a></br><a href=\"./figures/38669.tsv\" target=\"_blank\">STATS</a></br><a href=\"http://www.ensembl.org/Homo_sapiens/Location/View?r=7:93519855-93520566\" target=\"_blank\">ENSEMBL</a></br><a href=\"http://genome-euro.ucsc.edu/cgi-bin/hgTracks?position=chr7:93519855-93520566&hgsid=192199020&knownGene=pack&hgFind.matches=uc004dqr.3,\" target=\"…	712	19	38669	island	0.833284530767052	0.0391703994162048	GNGT1; AC002076.10; TFPI2 (margin: GNGT1; AC002076.10; TFPI2)	6.73905006776556	2.26338670020055e-10	0.000000116076000035548
15	83953690	83954395	<a href=\./figures/13865.pdf\" target=\"_blank\">PDF</a></br><a href=\"./figures/13865.tsv\" target=\"_blank\">STATS</a></br><a href=\"http://www.ensembl.org/Homo_sapiens/Location/View?r=15:83953690-83954395\" target=\"_blank\">ENSEMBL</a></br><a href=\"http://genome-euro.ucsc.edu/cgi-bin/hgTracks?position=chr15:83953690-83954395&hgsid=192199020&knownGene=pack&hgFind.matches=uc004dqr.3,\" target=…	706	18	13865	tss;island	0.122262089387857	0.926994563746361	RP11-382A20.4; BNC1 (margin: RP11-382A20.4; BNC1)	6.3299373133531	2.20382389230054e-10	0.000000116076000035548
6	30418494	30419612	<a href=\./figures/35680.pdf\" target=\"_blank\">PDF</a></br><a href=\"./figures/35680.tsv\" target=\"_blank\">STATS</a></br><a href=\"http://www.ensembl.org/Homo_sapiens/Location/View?r=6:30418494-30419612\" target=\"_blank\">ENSEMBL</a></br><a href=\"http://genome-euro.ucsc.edu/cgi-bin/hgTracks?position=chr6:30418494-30419612&hgsid=192199020&knownGene=pack&hgFind.matches=uc004dqr.3,\" target=\"…	1119	32	35680	island	0.463817761687144	0.912847503902709	(margin: )	3.74417388634749	3.5084298827871e-10	0.000000170930703889387
7	27204663	27205658	<a href=\./figures/38356.pdf\" target=\"_blank\">PDF</a></br><a href=\"./figures/38356.tsv\" target=\"_blank\">STATS</a></br><a href=\"http://www.ensembl.org/Homo_sapiens/Location/View?r=7:27204663-27205658\" target=\"_blank\">ENSEMBL</a></br><a href=\"http://genome-euro.ucsc.edu/cgi-bin/hgTracks?position=chr7:27204663-27205658&hgsid=192199020&knownGene=pack&hgFind.matches=uc004dqr.3,\" target=\"…	996	17	38356	island	0.0852115293450025	0.964732887940651	HOXA9; RP1-170O19.20 (margin: HOXA-AS3; RP1-170O19.21; HOXA-AS4; HOXA7; HOXA9; RP1-170O19.20; MIR196B; HOXA10)	8.00778380166089	8.57042624783542e-10	0.000000390437454665026
6	152128258	152128805	<a href=\./figures/35305.pdf\" target=\"_blank\">PDF</a></br><a href=\"./figures/35305.tsv\" target=\"_blank\">STATS</a></br><a href=\"http://www.ensembl.org/Homo_sapiens/Location/View?r=6:152128258-152128805\" target=\"_blank\">ENSEMBL</a></br><a href=\"http://genome-euro.ucsc.edu/cgi-bin/hgTracks?position=chr6:152128258-152128805&hgsid=192199020&knownGene=pack&hgFind.matches=uc004dqr.3,\" targe…	548	18	35305	tss	0.487199478169032	0.00877688503793971	ESR1 (margin: ESR1; RP3-443C4.2)	7.73077406858788	8.81529556920215e-10	0.000000390437454665026
6	32811495	32812708	<a href=\./figures/34151.pdf\" target=\"_blank\">PDF</a></br><a href=\"./figures/34151.tsv\" target=\"_blank\">STATS</a></br><a href=\"http://www.ensembl.org/Homo_sapiens/Location/View?r=6:32811495-32812708\" target=\"_blank\">ENSEMBL</a></br><a href=\"http://genome-euro.ucsc.edu/cgi-bin/hgTracks?position=chr6:32811495-32812708&hgsid=192199020&knownGene=pack&hgFind.matches=uc004dqr.3,\" target=\"…	1214	44	34151	gene;island	0.00794262630968142	0.334668212007578	XXbac-BPG246D15.8; PSMB9; PSMB8; TAP1 (margin: XXbac-BPG246D15.8; PSMB9; TAP2; PSMB8; TAP1)	4.96791508709964	1.30035613016039e-09	0.000000550898701403604
6	29894619	29895260	<a href=\./figures/35642.pdf\" target=\"_blank\">PDF</a></br><a href=\"./figures/35642.tsv\" target=\"_blank\">STATS</a></br><a href=\"http://www.ensembl.org/Homo_sapiens/Location/View?r=6:29894619-29895260\" target=\"_blank\">ENSEMBL</a></br><a href=\"http://genome-euro.ucsc.edu/cgi-bin/hgTracks?position=chr6:29894619-29895260&hgsid=192199020&knownGene=pack&hgFind.matches=uc004dqr.3,\" target=\"…	642	25	35642	island	0.080931714982519	0.920288826330968	HLA-K; HCG4B (margin: HLA-K; HLA-U; HCG4B)	6.59291535615493	1.55504356429773e-09	0.00000063134768710488
10	135050619	135051581	<a href=\./figures/6348.pdf\" target=\"_blank\">PDF</a></br><a href=\"./figures/6348.tsv\" target=\"_blank\">STATS</a></br><a href=\"http://www.ensembl.org/Homo_sapiens/Location/View?r=10:135050619-135051581\" target=\"_blank\">ENSEMBL</a></br><a href=\"http://genome-euro.ucsc.edu/cgi-bin/hgTracks?position=chr10:135050619-135051581&hgsid=192199020&knownGene=pack&hgFind.matches=uc004dqr.3,\" targe…	963	28	6348	island	0.550924249696293	0.956534057615073	VENTX (margin: KNDC1; UTF1; VENTX; MIR202)	3.60060363025423	1.64537443817492e-09	0.000000641301141023057
6	33172817	33173581	<a href=\./figures/34228.pdf\" target=\"_blank\">PDF</a></br><a href=\"./figures/34228.tsv\" target=\"_blank\">STATS</a></br><a href=\"http://www.ensembl.org/Homo_sapiens/Location/View?r=6:33172817-33173581\" target=\"_blank\">ENSEMBL</a></br><a href=\"http://genome-euro.ucsc.edu/cgi-bin/hgTracks?position=chr6:33172817-33173581&hgsid=192199020&knownGene=pack&hgFind.matches=uc004dqr.3,\" target=\"…	765	17	34228	gene;island	0.00768214374637268	0.38792210307935	SLC39A7; HSD17B8 (margin: RNY4P10; SLC39A7; HSD17B8; MIR219-1; RING1; ZNF70P1; RXRB)	7.11111115438178	1.71408524956708e-09	0.000000642386410453141
11	2292361	2293309	<a href=\./figures/7064.pdf\" target=\"_blank\">PDF</a></br><a href=\"./figures/7064.tsv\" target=\"_blank\">STATS</a></br><a href=\"http://www.ensembl.org/Homo_sapiens/Location/View?r=11:2292361-2293309\" target=\"_blank\">ENSEMBL</a></br><a href=\"http://genome-euro.ucsc.edu/cgi-bin/hgTracks?position=chr11:2292361-2293309&hgsid=192199020&knownGene=pack&hgFind.matches=uc004dqr.3,\" target=\"_bla…	949	32	7064	tss;island	0.760247137858439	0.505815664280131	ASCL2 (margin: ASCL2)	1.71882160527318	1.89912004444617e-09	0.000000685371322706795
1	92949337	92950836	<a href=\./figures/635.pdf\" target=\"_blank\">PDF</a></br><a href=\"./figures/635.tsv\" target=\"_blank\">STATS</a></br><a href=\"http://www.ensembl.org/Homo_sapiens/Location/View?r=1:92949337-92950836\" target=\"_blank\">ENSEMBL</a></br><a href=\"http://genome-euro.ucsc.edu/cgi-bin/hgTracks?position=chr1:92949337-92950836&hgsid=192199020&knownGene=pack&hgFind.matches=uc004dqr.3,\" target=\"_bla…	1500	31	635	gene;island	0.24516355740885	0.97447396607275	GFI1 (margin: GFI1)	6.59458989477512	2.50331762526079e-09	0.000000871154533590755
18	35145983	35146770	<a href=\./figures/19477.pdf\" target=\"_blank\">PDF</a></br><a href=\"./figures/19477.tsv\" target=\"_blank\">STATS</a></br><a href=\"http://www.ensembl.org/Homo_sapiens/Location/View?r=18:35145983-35146770\" target=\"_blank\">ENSEMBL</a></br><a href=\"http://genome-euro.ucsc.edu/cgi-bin/hgTracks?position=chr18:35145983-35146770&hgsid=192199020&knownGene=pack&hgFind.matches=uc004dqr.3,\" target=…	788	21	19477	island	0.717614985254877	0.00844808173614767	CELF4 (margin: CELF4)	6.65344291122093	3.39985736744478e-09	0.00000110427367294606
6	31148332	31148748	<a href=\./figures/35754.pdf\" target=\"_blank\">PDF</a></br><a href=\"./figures/35754.tsv\" target=\"_blank\">STATS</a></br><a href=\"http://www.ensembl.org/Homo_sapiens/Location/View?r=6:31148332-31148748\" target=\"_blank\">ENSEMBL</a></br><a href=\"http://genome-euro.ucsc.edu/cgi-bin/hgTracks?position=chr6:31148332-31148748&hgsid=192199020&knownGene=pack&hgFind.matches=uc004dqr.3,\" target=\"…	417	16	35754	island	0.97372483475677	0.506940603653925	POU5F1 (margin: POU5F1; PSORS1C3)	5.42700726580011	3.32734195504199e-09	0.00000110427367294606
6	29893926	29894341	<a href=\./figures/34757.pdf\" target=\"_blank\">PDF</a></br><a href=\"./figures/34757.tsv\" target=\"_blank\">STATS</a></br><a href=\"http://www.ensembl.org/Homo_sapiens/Location/View?r=6:29893926-29894341\" target=\"_blank\">ENSEMBL</a></br><a href=\"http://genome-euro.ucsc.edu/cgi-bin/hgTracks?position=chr6:29893926-29894341&hgsid=192199020&knownGene=pack&hgFind.matches=uc004dqr.3,\" target=\"…	416	16	34757	tss;island	0.0605626451319186	0.909336203053845	HLA-K; HCG4B (margin: HLA-K; HLA-U; HCG4B)	7.50187785084407	6.65468391008397e-09	0.00000209171741999543
1	92949447	92950836	<a href=\./figures/1751.pdf\" target=\"_blank\">PDF</a></br><a href=\"./figures/1751.tsv\" target=\"_blank\">STATS</a></br><a href=\"http://www.ensembl.org/Homo_sapiens/Location/View?r=1:92949447-92950836\" target=\"_blank\">ENSEMBL</a></br><a href=\"http://genome-euro.ucsc.edu/cgi-bin/hgTracks?position=chr1:92949447-92950836&hgsid=192199020&knownGene=pack&hgFind.matches=uc004dqr.3,\" target=\"_b…	1390	29	1751	tss	0.243322370201646	0.971923285316766	GFI1 (margin: GFI1)	6.72911611800856	0.0000000105498410374233	0.00000321242659589538
5	112073348	112073769	<a href=\./figures/31713.pdf\" target=\"_blank\">PDF</a></br><a href=\"./figures/31713.tsv\" target=\"_blank\">STATS</a></br><a href=\"http://www.ensembl.org/Homo_sapiens/Location/View?r=5:112073348-112073769\" target=\"_blank\">ENSEMBL</a></br><a href=\"http://genome-euro.ucsc.edu/cgi-bin/hgTracks?position=chr5:112073348-112073769&hgsid=192199020&knownGene=pack&hgFind.matches=uc004dqr.3,\" targe…	422	15	31713	gene	0.0064526066015118	0.436353319531407	APC (margin: APC)	7.18051348493575	0.0000000128934500757877	0.00000348982715384654
3	73673893	73674702	<a href=\./figures/29286.pdf\" target=\"_blank\">PDF</a></br><a href=\"./figures/29286.tsv\" target=\"_blank\">STATS</a></br><a href=\"http://www.ensembl.org/Homo_sapiens/Location/View?r=3:73673893-73674702\" target=\"_blank\">ENSEMBL</a></br><a href=\"http://genome-euro.ucsc.edu/cgi-bin/hgTracks?position=chr3:73673893-73674702&hgsid=192199020&knownGene=pack&hgFind.matches=uc004dqr.3,\" target=\"…	810	15	29286	island	0.642286805716111	0.0102182283212413	PDZRN3-AS1; PDZRN3 (margin: PDZRN3-AS1; PDZRN3)	6.88807782859469	0.0000000128934500757877	0.00000348982715384654
19	37329090	37329859	<a href=\./figures/21947.pdf\" target=\"_blank\">PDF</a></br><a href=\"./figures/21947.tsv\" target=\"_blank\">STATS</a></br><a href=\"http://www.ensembl.org/Homo_sapiens/Location/View?r=19:37329090-37329859\" target=\"_blank\">ENSEMBL</a></br><a href=\"http://genome-euro.ucsc.edu/cgi-bin/hgTracks?position=chr19:37329090-37329859&hgsid=192199020&knownGene=pack&hgFind.matches=uc004dqr.3,\" target=…	770	15	21947	island	0.593466961971468	0.00859412095207657	ZNF790 (margin: CTD-2162K18.5; ZNF345; ZNF790)	6.70027526213739	0.0000000128934500757877	0.00000348982715384654
6	30431563	30431860	<a href=\./figures/35682.pdf\" target=\"_blank\">PDF</a></br><a href=\"./figures/35682.tsv\" target=\"_blank\">STATS</a></br><a href=\"http://www.ensembl.org/Homo_sapiens/Location/View?r=6:30431563-30431860\" target=\"_blank\">ENSEMBL</a></br><a href=\"http://genome-euro.ucsc.edu/cgi-bin/hgTracks?position=chr6:30431563-30431860&hgsid=192199020&knownGene=pack&hgFind.matches=uc004dqr.3,\" target=\"…	298	15	35682	island	0.239451761432731	0.94538760870724	(margin: TMPOP1; SUCLA2P1)	5.84544137584107	0.0000000128934500757877	0.00000348982715384654
18	35146001	35146770	<a href=\./figures/19246.pdf\" target=\"_blank\">PDF</a></br><a href=\"./figures/19246.tsv\" target=\"_blank\">STATS</a></br><a href=\"http://www.ensembl.org/Homo_sapiens/Location/View?r=18:35146001-35146770\" target=\"_blank\">ENSEMBL</a></br><a href=\"http://genome-euro.ucsc.edu/cgi-bin/hgTracks?position=chr18:35146001-35146770&hgsid=192199020&knownGene=pack&hgFind.matches=uc004dqr.3,\" target=…	770	20	19246	tss	0.730508965525258	0.00796761232931215	CELF4 (margin: CELF4)	6.58027967675046	0.0000000132756335300225	0.00000349615603017673
6	133561614	133562494	<a href=\./figures/36486.pdf\" target=\"_blank\">PDF</a></br><a href=\"./figures/36486.tsv\" target=\"_blank\">STATS</a></br><a href=\"http://www.ensembl.org/Homo_sapiens/Location/View?r=6:133561614-133562494\" target=\"_blank\">ENSEMBL</a></br><a href=\"http://genome-euro.ucsc.edu/cgi-bin/hgTracks?position=chr6:133561614-133562494&hgsid=192199020&knownGene=pack&hgFind.matches=uc004dqr.3,\" targe…	881	38	36486	island	0.829706921061911	0.9719625554681	EYA4 (margin: EYA4)	2.63862645576233	0.0000000152052102574749	0.00000389893601970619
6	29910755	29911558	<a href=\./figures/33702.pdf\" target=\"_blank\">PDF</a></br><a href=\"./figures/33702.tsv\" target=\"_blank\">STATS</a></br><a href=\"http://www.ensembl.org/Homo_sapiens/Location/View?r=6:29910755-29911558\" target=\"_blank\">ENSEMBL</a></br><a href=\"http://genome-euro.ucsc.edu/cgi-bin/hgTracks?position=chr6:29910755-29911558&hgsid=192199020&knownGene=pack&hgFind.matches=uc004dqr.3,\" target=\"…	804	22	33702	gene;island	0.0525253665092732	0.818446328149551	HLA-A; HCG4P5 (margin: HLA-U; HLA-A; HCG4P5)	6.12890603184706	0.0000000217432738615654	0.00000543247334633573
5	135415693	135416613	<a href=\./figures/33146.pdf\" target=\"_blank\">PDF</a></br><a href=\"./figures/33146.tsv\" target=\"_blank\">STATS</a></br><a href=\"http://www.ensembl.org/Homo_sapiens/Location/View?r=5:135415693-135416613\" target=\"_blank\">ENSEMBL</a></br><a href=\"http://genome-euro.ucsc.edu/cgi-bin/hgTracks?position=chr5:135415693-135416613&hgsid=192199020&knownGene=pack&hgFind.matches=uc004dqr.3,\" targe…	921	16	33146	island	0.538887392044552	0.970869591761284	VTRNA2-1 (margin: VTRNA2-1)	4.57452066743044	0.0000000232913936852939	0.0000056737835017376
11	12030088	12031508	<a href=\./figures/8065.pdf\" target=\"_blank\">PDF</a></br><a href=\"./figures/8065.tsv\" target=\"_blank\">STATS</a></br><a href=\"http://www.ensembl.org/Homo_sapiens/Location/View?r=11:12030088-12031508\" target=\"_blank\">ENSEMBL</a></br><a href=\"http://genome-euro.ucsc.edu/cgi-bin/hgTracks?position=chr11:12030088-12031508&hgsid=192199020&knownGene=pack&hgFind.matches=uc004dqr.3,\" target=\"…	1421	21	8065	island	0.0396061464138851	0.97152183819752	DKK3 (margin: DKK3)	9.25982756628903	0.0000000272137217040061	0.00000640689185484086
6	133561614	133562492	<a href=\./figures/35231.pdf\" target=\"_blank\">PDF</a></br><a href=\"./figures/35231.tsv\" target=\"_blank\">STATS</a></br><a href=\"http://www.ensembl.org/Homo_sapiens/Location/View?r=6:133561614-133562492\" target=\"_blank\">ENSEMBL</a></br><a href=\"http://genome-euro.ucsc.edu/cgi-bin/hgTracks?position=chr6:133561614-133562492&hgsid=192199020&knownGene=pack&hgFind.matches=uc004dqr.3,\" targe…	879	37	35231	tss	0.813407132768511	0.970429638315202	EYA4 (margin: EYA4)	2.60546101359194	0.0000000276159131674175	0.00000640689185484086
7	27154262	27155039	<a href=\./figures/37490.pdf\" target=\"_blank\">PDF</a></br><a href=\"./figures/37490.tsv\" target=\"_blank\">STATS</a></br><a href=\"http://www.ensembl.org/Homo_sapiens/Location/View?r=7:27154262-27155039\" target=\"_blank\">ENSEMBL</a></br><a href=\"http://genome-euro.ucsc.edu/cgi-bin/hgTracks?position=chr7:27154262-27155039&hgsid=192199020&knownGene=pack&hgFind.matches=uc004dqr.3,\" target=\"…	778	14	37490	tss	0.00310123532968773	0.969552016024239	HOXA-AS2; HOXA3 (margin: HOXA-AS2; HOXA2; HOXA3)	12.8644193110289	0.0000000498546736263791	0.00000934199884260458
14	75593334	75594058	<a href=\./figures/13013.pdf\" target=\"_blank\">PDF</a></br><a href=\"./figures/13013.tsv\" target=\"_blank\">STATS</a></br><a href=\"http://www.ensembl.org/Homo_sapiens/Location/View?r=14:75593334-75594058\" target=\"_blank\">ENSEMBL</a></br><a href=\"http://genome-euro.ucsc.edu/cgi-bin/hgTracks?position=chr14:75593334-75594058&hgsid=192199020&knownGene=pack&hgFind.matches=uc004dqr.3,\" target=…	725	14	13013	island	0.00647837946672139	0.983745724814001	RP11-950C14.7; NEK9 (margin: RP11-950C14.7; NEK9; HIF1AP1; TMED10)	12.4986704785175	0.0000000498546736263791	0.00000934199884260458
2	178257176	178257923	<a href=\./figures/22943.pdf\" target=\"_blank\">PDF</a></br><a href=\"./figures/22943.tsv\" target=\"_blank\">STATS</a></br><a href=\"http://www.ensembl.org/Homo_sapiens/Location/View?r=2:178257176-178257923\" target=\"_blank\">ENSEMBL</a></br><a href=\"http://genome-euro.ucsc.edu/cgi-bin/hgTracks?position=chr2:178257176-178257923&hgsid=192199020&knownGene=pack&hgFind.matches=uc004dqr.3,\" targe…	748	14	22943	gene;tss;island	0.0112882864385854	0.953897482924534	AGPS; NFE2L2; AC074286.1 (margin: AGPS; NFE2L2; AC074286.1)	11.5650541050594	0.0000000498546736263791	0.00000934199884260458
19	37406932	37407486	<a href=\./figures/20732.pdf\" target=\"_blank\">PDF</a></br><a href=\"./figures/20732.tsv\" target=\"_blank\">STATS</a></br><a href=\"http://www.ensembl.org/Homo_sapiens/Location/View?r=19:37406932-37407486\" target=\"_blank\">ENSEMBL</a></br><a href=\"http://genome-euro.ucsc.edu/cgi-bin/hgTracks?position=chr19:37406932-37407486&hgsid=192199020&knownGene=pack&hgFind.matches=uc004dqr.3,\" target=…	555	14	20732	tss;island	0.825523410691698	0.00723206470529264	ZNF568; ZNF829 (margin: ZNF345; ZNF568; ZNF829)	9.30800424143684	0.0000000498546736263791	0.00000934199884260458
1	220921216	220922217	<a href=\./figures/4219.pdf\" target=\"_blank\">PDF</a></br><a href=\"./figures/4219.tsv\" target=\"_blank\">STATS</a></br><a href=\"http://www.ensembl.org/Homo_sapiens/Location/View?r=1:220921216-220922217\" target=\"_blank\">ENSEMBL</a></br><a href=\"http://genome-euro.ucsc.edu/cgi-bin/hgTracks?position=chr1:220921216-220922217&hgsid=192199020&knownGene=pack&hgFind.matches=uc004dqr.3,\" target=…	1002	14	4219	island	0.534819288216011	0.0100635261178346	MARC2 (margin: MARC2)	7.0115353822536	0.0000000498546736263791	0.00000934199884260458
6	31126599	31127379	<a href=\./figures/34800.pdf\" target=\"_blank\">PDF</a></br><a href=\"./figures/34800.tsv\" target=\"_blank\">STATS</a></br><a href=\"http://www.ensembl.org/Homo_sapiens/Location/View?r=6:31126599-31127379\" target=\"_blank\">ENSEMBL</a></br><a href=\"http://genome-euro.ucsc.edu/cgi-bin/hgTracks?position=chr6:31126599-31127379&hgsid=192199020&knownGene=pack&hgFind.matches=uc004dqr.3,\" target=\"…	781	21	34800	tss	0.00765754934031326	0.682361049086297	TCF19; CCHCR1 (margin: TCF19; CCHCR1; POU5F1)	6.76509253747637	0.0000000433992721877104	0.00000934199884260458
17	6899085	6899888	<a href=\./figures/17913.pdf\" target=\"_blank\">PDF</a></br><a href=\"./figures/17913.tsv\" target=\"_blank\">STATS</a></br><a href=\"http://www.ensembl.org/Homo_sapiens/Location/View?r=17:6899085-6899888\" target=\"_blank\">ENSEMBL</a></br><a href=\"http://genome-euro.ucsc.edu/cgi-bin/hgTracks?position=chr17:6899085-6899888&hgsid=192199020&knownGene=pack&hgFind.matches=uc004dqr.3,\" target=\"_b…	804	14	17913	island	0.305123268144295	0.979367514635383	ALOX12; AC027763.2; RP11-589P10.7; RP11-589P10.5 (margin: ALOX12; AC027763.2; RP11-589P10.7; RP11-589P10.5)	6.66078899817412	0.0000000498546736263791	0.00000934199884260458
15	79383385	79383980	<a href=\./figures/13842.pdf\" target=\"_blank\">PDF</a></br><a href=\"./figures/13842.tsv\" target=\"_blank\">STATS</a></br><a href=\"http://www.ensembl.org/Homo_sapiens/Location/View?r=15:79383385-79383980\" target=\"_blank\">ENSEMBL</a></br><a href=\"http://genome-euro.ucsc.edu/cgi-bin/hgTracks?position=chr15:79383385-79383980&hgsid=192199020&knownGene=pack&hgFind.matches=uc004dqr.3,\" target=…	596	14	13842	tss;island	0.540917164075882	0.00882851862772572	RASGRF1 (margin: RASGRF1)	6.37369525448849	0.0000000498546736263791	0.00000934199884260458
19	11998457	11999148	<a href=\./figures/21586.pdf\" target=\"_blank\">PDF</a></br><a href=\"./figures/21586.tsv\" target=\"_blank\">STATS</a></br><a href=\"http://www.ensembl.org/Homo_sapiens/Location/View?r=19:11998457-11999148\" target=\"_blank\">ENSEMBL</a></br><a href=\"http://genome-euro.ucsc.edu/cgi-bin/hgTracks?position=chr19:11998457-11999148&hgsid=192199020&knownGene=pack&hgFind.matches=uc004dqr.3,\" target=…	692	14	21586	island	0.170669532139442	0.937151370372365	ZNF69 (margin: ZNF439; ZNF69)	5.89505536042887	0.0000000498546736263791	0.00000934199884260458
6	28601269	28601519	<a href=\./figures/35592.pdf\" target=\"_blank\">PDF</a></br><a href=\"./figures/35592.tsv\" target=\"_blank\">STATS</a></br><a href=\"http://www.ensembl.org/Homo_sapiens/Location/View?r=6:28601269-28601519\" target=\"_blank\">ENSEMBL</a></br><a href=\"http://genome-euro.ucsc.edu/cgi-bin/hgTracks?position=chr6:28601269-28601519&hgsid=192199020&knownGene=pack&hgFind.matches=uc004dqr.3,\" target=\"…	251	14	35592	island	0.969865506558763	0.626513614607101	RP11-373N24.2 (margin: RP11-373N24.2)	4.24834614054762	0.0000000498546736263791	0.00000934199884260458
22	27053195	27053934	<a href=\./figures/27379.pdf\" target=\"_blank\">PDF</a></br><a href=\"./figures/27379.tsv\" target=\"_blank\">STATS</a></br><a href=\"http://www.ensembl.org/Homo_sapiens/Location/View?r=22:27053195-27053934\" target=\"_blank\">ENSEMBL</a></br><a href=\"http://genome-euro.ucsc.edu/cgi-bin/hgTracks?position=chr22:27053195-27053934&hgsid=192199020&knownGene=pack&hgFind.matches=uc004dqr.3,\" target=…	740	15	27379	island	0.21122712028756	0.988578711846485	MIAT (margin: MIAT; ISCA2P1; CTA-373H7.7)	8.31299721849764	0.0000000515738003031508	0.00000948179453120569
11	14993378	14995322	<a href=\./figures/8081.pdf\" target=\"_blank\">PDF</a></br><a href=\"./figures/8081.tsv\" target=\"_blank\">STATS</a></br><a href=\"http://www.ensembl.org/Homo_sapiens/Location/View?r=11:14993378-14995322\" target=\"_blank\">ENSEMBL</a></br><a href=\"http://genome-euro.ucsc.edu/cgi-bin/hgTracks?position=chr11:14993378-14995322&hgsid=192199020&knownGene=pack&hgFind.matches=uc004dqr.3,\" target=\"…	1945	40	8081	island	0.551578857716638	0.954245043628693	CALCB; CALCA (margin: CALCB; CALCA)	2.82188467662498	0.0000000534143000967032	0.00000963831370633844
6	42927940	42928546	<a href=\./figures/36145.pdf\" target=\"_blank\">PDF</a></br><a href=\"./figures/36145.tsv\" target=\"_blank\">STATS</a></br><a href=\"http://www.ensembl.org/Homo_sapiens/Location/View?r=6:42927940-42928546\" target=\"_blank\">ENSEMBL</a></br><a href=\"http://genome-euro.ucsc.edu/cgi-bin/hgTracks?position=chr6:42927940-42928546&hgsid=192199020&knownGene=pack&hgFind.matches=uc004dqr.3,\" target=\"…	607	25	36145	island	0.122307245738215	0.0146010951260862	GNMT (margin: RP3-475N16.1; GNMT; RPL24P4; PEX6)	3.27072756624998	0.0000000597921504610607	0.0000105929948016832
12	45270207	45270896	<a href=\./figures/9101.pdf\" target=\"_blank\">PDF</a></br><a href=\"./figures/9101.tsv\" target=\"_blank\">STATS</a></br><a href=\"http://www.ensembl.org/Homo_sapiens/Location/View?r=12:45270207-45270896\" target=\"_blank\">ENSEMBL</a></br><a href=\"http://genome-euro.ucsc.edu/cgi-bin/hgTracks?position=chr12:45270207-45270896&hgsid=192199020&knownGene=pack&hgFind.matches=uc004dqr.3,\" target=\"…	690	18	9101	gene;tss;island	0.247954036874379	0.0197144544101459	NELL2 (margin: NELL2; Y_RNA)	4.17742853276541	0.00000008220263118281	0.0000143032578258089
11	12030187	12031508	<a href=\./figures/7153.pdf\" target=\"_blank\">PDF</a></br><a href=\"./figures/7153.tsv\" target=\"_blank\">STATS</a></br><a href=\"http://www.ensembl.org/Homo_sapiens/Location/View?r=11:12030187-12031508\" target=\"_blank\">ENSEMBL</a></br><a href=\"http://genome-euro.ucsc.edu/cgi-bin/hgTracks?position=chr11:12030187-12031508&hgsid=192199020&knownGene=pack&hgFind.matches=uc004dqr.3,\" target=\"…	1322	20	7153	tss	0.0358318921822792	0.970982081452997	DKK3 (margin: DKK3)	9.1469377769933	0.000000106059979349141	0.0000181306743645269
7	37488162	37489005	<a href=\./figures/38416.pdf\" target=\"_blank\">PDF</a></br><a href=\"./figures/38416.tsv\" target=\"_blank\">STATS</a></br><a href=\"http://www.ensembl.org/Homo_sapiens/Location/View?r=7:37488162-37489005\" target=\"_blank\">ENSEMBL</a></br><a href=\"http://genome-euro.ucsc.edu/cgi-bin/hgTracks?position=chr7:37488162-37489005&hgsid=192199020&knownGene=pack&hgFind.matches=uc004dqr.3,\" target=\"…	844	15	38416	island	0.858880683070898	0.052874563634862	ELMO1 (margin: ELMO1)	6.60858105818374	0.000000154721400909452	0.000025993195352788
18	28622474	28623159	<a href=\./figures/19446.pdf\" target=\"_blank\">PDF</a></br><a href=\"./figures/19446.tsv\" target=\"_blank\">STATS</a></br><a href=\"http://www.ensembl.org/Homo_sapiens/Location/View?r=18:28622474-28623159\" target=\"_blank\">ENSEMBL</a></br><a href=\"http://genome-euro.ucsc.edu/cgi-bin/hgTracks?position=chr18:28622474-28623159&hgsid=192199020&knownGene=pack&hgFind.matches=uc004dqr.3,\" target=…	686	13	19446	island	0.0138575706340229	0.969944053908089	DSC3 (margin: DSC3)	11.2109041703675	0.000000192296598273177	0.0000260241396329699
11	12030088	12030914	<a href=\./figures/6511.pdf\" target=\"_blank\">PDF</a></br><a href=\"./figures/6511.tsv\" target=\"_blank\">STATS</a></br><a href=\"http://www.ensembl.org/Homo_sapiens/Location/View?r=11:12030088-12030914\" target=\"_blank\">ENSEMBL</a></br><a href=\"http://genome-euro.ucsc.edu/cgi-bin/hgTracks?position=chr11:12030088-12030914&hgsid=192199020&knownGene=pack&hgFind.matches=uc004dqr.3,\" target=\"…	827	13	6511	gene	0.0228617551502431	0.97152183819752	DKK3 (margin: DKK3)	10.0290851688205	0.000000192296598273177	0.0000260241396329699
7	99155673	99156387	<a href=\./figures/37760.pdf\" target=\"_blank\">PDF</a></br><a href=\"./figures/37760.tsv\" target=\"_blank\">STATS</a></br><a href=\"http://www.ensembl.org/Homo_sapiens/Location/View?r=7:99155673-99156387\" target=\"_blank\">ENSEMBL</a></br><a href=\"http://genome-euro.ucsc.edu/cgi-bin/hgTracks?position=chr7:99155673-99156387&hgsid=192199020&knownGene=pack&hgFind.matches=uc004dqr.3,\" target=\"…	715	13	37760	tss;island	0.00740447586380169	0.896113455944178	ZNF655; FAM200A (margin: ZNF655; FAM200A)	9.96878593508981	0.000000192296598273177	0.0000260241396329699
4	175750109	175751001	<a href=\./figures/31438.pdf\" target=\"_blank\">PDF</a></br><a href=\"./figures/31438.tsv\" target=\"_blank\">STATS</a></br><a href=\"http://www.ensembl.org/Homo_sapiens/Location/View?r=4:175750109-175751001\" target=\"_blank\">ENSEMBL</a></br><a href=\"http://genome-euro.ucsc.edu/cgi-bin/hgTracks?position=chr4:175750109-175751001&hgsid=192199020&knownGene=pack&hgFind.matches=uc004dqr.3,\" targe…	893	13	31438	island	0.913757913053537	0.0115587147067435	ADAM29; GLRA3 (margin: ADAM29; GLRA3)	9.65799440466572	0.000000192296598273177	0.0000260241396329699
17	7530871	7531394	<a href=\./figures/16406.pdf\" target=\"_blank\">PDF</a></br><a href=\"./figures/16406.tsv\" target=\"_blank\">STATS</a></br><a href=\"http://www.ensembl.org/Homo_sapiens/Location/View?r=17:7530871-7531394\" target=\"_blank\">ENSEMBL</a></br><a href=\"http://genome-euro.ucsc.edu/cgi-bin/hgTracks?position=chr17:7530871-7531394&hgsid=192199020&knownGene=pack&hgFind.matches=uc004dqr.3,\" target=\"_b…	524	13	16406	gene;tss;island	0.00385953421490968	0.461971777672192	SHBG; SAT2 (margin: SHBG; SAT2)	8.5872798819869	0.000000192296598273177	0.0000260241396329699
19	9434309	9435206	<a href=\./figures/21496.pdf\" target=\"_blank\">PDF</a></br><a href=\"./figures/21496.tsv\" target=\"_blank\">STATS</a></br><a href=\"http://www.ensembl.org/Homo_sapiens/Location/View?r=19:9434309-9435206\" target=\"_blank\">ENSEMBL</a></br><a href=\"http://genome-euro.ucsc.edu/cgi-bin/hgTracks?position=chr19:9434309-9435206&hgsid=192199020&knownGene=pack&hgFind.matches=uc004dqr.3,\" target=\"_b…	898	13	21496	island	0.047853096156286	0.872709738313216	ZNF559; ZNF177 (margin: ZNF559; ZNF177)	8.38988807626857	0.000000192296598273177	0.0000260241396329699
7	93520074	93520566	<a href=\./figures/37715.pdf\" target=\"_blank\">PDF</a></br><a href=\"./figures/37715.tsv\" target=\"_blank\">STATS</a></br><a href=\"http://www.ensembl.org/Homo_sapiens/Location/View?r=7:93520074-93520566\" target=\"_blank\">ENSEMBL</a></br><a href=\"http://genome-euro.ucsc.edu/cgi-bin/hgTracks?position=chr7:93520074-93520566&hgsid=192199020&knownGene=pack&hgFind.matches=uc004dqr.3,\" target=\"…	493	13	37715	tss	0.839425198374105	0.0310395669956207	GNGT1; AC002076.10; TFPI2 (margin: GNGT1; AC002076.10; TFPI2)	8.08173616072466	0.000000192296598273177	0.0000260241396329699
7	45961772	45962236	<a href=\./figures/37588.pdf\" target=\"_blank\">PDF</a></br><a href=\"./figures/37588.tsv\" target=\"_blank\">STATS</a></br><a href=\"http://www.ensembl.org/Homo_sapiens/Location/View?r=7:45961772-45962236\" target=\"_blank\">ENSEMBL</a></br><a href=\"http://genome-euro.ucsc.edu/cgi-bin/hgTracks?position=chr7:45961772-45962236&hgsid=192199020&knownGene=pack&hgFind.matches=uc004dqr.3,\" target=\"…	465	13	37588	tss;island	0.84026043567071	0.0314236306307371	IGFBP3 (margin: IGFBP3)	7.97907200325588	0.000000192296598273177	0.0000260241396329699
19	54372324	54373043	<a href=\./figures/20209.pdf\" target=\"_blank\">PDF</a></br><a href=\"./figures/20209.tsv\" target=\"_blank\">STATS</a></br><a href=\"http://www.ensembl.org/Homo_sapiens/Location/View?r=19:54372324-54373043\" target=\"_blank\">ENSEMBL</a></br><a href=\"http://genome-euro.ucsc.edu/cgi-bin/hgTracks?position=chr19:54372324-54373043&hgsid=192199020&knownGene=pack&hgFind.matches=uc004dqr.3,\" target=…	720	13	20209	gene;island	0.636065263686866	0.0068056227847913	MYADM; AC008753.6 (margin: AC008440.10; MYADM; PRKCG; AC008753.6; AC008440.5)	7.57311217329474	0.000000192296598273177	0.0000260241396329699
19	37064156	37064886	<a href=\./figures/20003.pdf\" target=\"_blank\">PDF</a></br><a href=\"./figures/20003.tsv\" target=\"_blank\">STATS</a></br><a href=\"http://www.ensembl.org/Homo_sapiens/Location/View?r=19:37064156-37064886\" target=\"_blank\">ENSEMBL</a></br><a href=\"http://genome-euro.ucsc.edu/cgi-bin/hgTracks?position=chr19:37064156-37064886&hgsid=192199020&knownGene=pack&hgFind.matches=uc004dqr.3,\" target=…	731	13	20003	gene;island	0.00913585946354429	0.396196864353112	AC092295.7; ZNF529 (margin: AC092295.7; ZNF529)	6.4820869400877	0.000000192296598273177	0.0000260241396329699
12	81471311	81472177	<a href=\./figures/10650.pdf\" target=\"_blank\">PDF</a></br><a href=\"./figures/10650.tsv\" target=\"_blank\">STATS</a></br><a href=\"http://www.ensembl.org/Homo_sapiens/Location/View?r=12:81471311-81472177\" target=\"_blank\">ENSEMBL</a></br><a href=\"http://genome-euro.ucsc.edu/cgi-bin/hgTracks?position=chr12:81471311-81472177&hgsid=192199020&knownGene=pack&hgFind.matches=uc004dqr.3,\" target=…	867	13	10650	island	0.536743955712251	0.0112548084147972	ACSS3 (margin: ACSS3)	6.45881433675144	0.000000192296598273177	0.0000260241396329699
19	37329330	37329859	<a href=\./figures/20730.pdf\" target=\"_blank\">PDF</a></br><a href=\"./figures/20730.tsv\" target=\"_blank\">STATS</a></br><a href=\"http://www.ensembl.org/Homo_sapiens/Location/View?r=19:37329330-37329859\" target=\"_blank\">ENSEMBL</a></br><a href=\"http://genome-euro.ucsc.edu/cgi-bin/hgTracks?position=chr19:37329330-37329859&hgsid=192199020&knownGene=pack&hgFind.matches=uc004dqr.3,\" target=…	530	13	20730	tss	0.558810826651675	0.0114197008258591	ZNF790 (margin: CTD-2162K18.5; ZNF345; ZNF790)	6.22382948937635	0.000000192296598273177	0.0000260241396329699
3	44902933	44903730	<a href=\./figures/29044.pdf\" target=\"_blank\">PDF</a></br><a href=\"./figures/29044.tsv\" target=\"_blank\">STATS</a></br><a href=\"http://www.ensembl.org/Homo_sapiens/Location/View?r=3:44902933-44903730\" target=\"_blank\">ENSEMBL</a></br><a href=\"http://genome-euro.ucsc.edu/cgi-bin/hgTracks?position=chr3:44902933-44903730&hgsid=192199020&knownGene=pack&hgFind.matches=uc004dqr.3,\" target=\"…	798	13	29044	island	0.0212929342211361	0.490497879986234	KIF15; TMEM42; MIR564 (margin: KIF15; TMEM42; MIR564)	5.81102264507125	0.000000192296598273177	0.0000260241396329699
11	2444462	2445442	<a href=\./figures/7072.pdf\" target=\"_blank\">PDF</a></br><a href=\"./figures/7072.tsv\" target=\"_blank\">STATS</a></br><a href=\"http://www.ensembl.org/Homo_sapiens/Location/View?r=11:2444462-2445442\" target=\"_blank\">ENSEMBL</a></br><a href=\"http://genome-euro.ucsc.edu/cgi-bin/hgTracks?position=chr11:2444462-2445442&hgsid=192199020&knownGene=pack&hgFind.matches=uc004dqr.3,\" target=\"_bla…	981	17	7072	tss;island	0.281697769252568	0.881357331464393	TRPM5 (margin: TRPM5)	4.7768112097102	0.000000167123311832791	0.0000260241396329699
6	31126599	31127527	<a href=\./figures/33860.pdf\" target=\"_blank\">PDF</a></br><a href=\"./figures/33860.tsv\" target=\"_blank\">STATS</a></br><a href=\"http://www.ensembl.org/Homo_sapiens/Location/View?r=6:31126599-31127527\" target=\"_blank\">ENSEMBL</a></br><a href=\"http://genome-euro.ucsc.edu/cgi-bin/hgTracks?position=chr6:31126599-31127527&hgsid=192199020&knownGene=pack&hgFind.matches=uc004dqr.3,\" target=\"…	929	22	33860	gene;island	0.00962937211923567	0.701390203493956	TCF19; CCHCR1 (margin: TCF19; CCHCR1; POU5F1)	6.4853907391693	0.000000195945156149445	0.000026154652075619
17	39968362	39968871	<a href=\./figures/17345.pdf\" target=\"_blank\">PDF</a></br><a href=\"./figures/17345.tsv\" target=\"_blank\">STATS</a></br><a href=\"http://www.ensembl.org/Homo_sapiens/Location/View?r=17:39968362-39968871\" target=\"_blank\">ENSEMBL</a></br><a href=\"http://genome-euro.ucsc.edu/cgi-bin/hgTracks?position=chr17:39968362-39968871&hgsid=192199020&knownGene=pack&hgFind.matches=uc004dqr.3,\" target=…	510	14	17345	tss;island	0.509379799745508	0.00778928410664384	FKBP10; LEPREL4 (margin: FKBP10; LEPREL4)	6.7938865342374	0.000000199418694505516	0.000026258591341375
6	29855110	29855636	<a href=\./figures/35639.pdf\" target=\"_blank\">PDF</a></br><a href=\"./figures/35639.tsv\" target=\"_blank\">STATS</a></br><a href=\"http://www.ensembl.org/Homo_sapiens/Location/View?r=6:29855110-29855636\" target=\"_blank\">ENSEMBL</a></br><a href=\"http://genome-euro.ucsc.edu/cgi-bin/hgTracks?position=chr6:29855110-29855636&hgsid=192199020&knownGene=pack&hgFind.matches=uc004dqr.3,\" target=\"…	527	16	35639	island	0.040919415627717	0.661666310256426	HLA-H; HCG4P7 (margin: HLA-H; HLA-T; HCG4P7)	6.79848574324156	0.000000222931910987813	0.0000289633138755367
6	42927940	42928497	<a href=\./figures/34985.pdf\" target=\"_blank\">PDF</a></br><a href=\"./figures/34985.tsv\" target=\"_blank\">STATS</a></br><a href=\"http://www.ensembl.org/Homo_sapiens/Location/View?r=6:42927940-42928497\" target=\"_blank\">ENSEMBL</a></br><a href=\"http://genome-euro.ucsc.edu/cgi-bin/hgTracks?position=chr6:42927940-42928497&hgsid=192199020&knownGene=pack&hgFind.matches=uc004dqr.3,\" target=\"…	558	22	34985	tss	0.253324323926369	0.015977393468803	GNMT (margin: RP3-475N16.1; GNMT; RPL24P4; PEX6)	3.65573513610122	0.000000235286461585787	0.0000301662010748935
4	176986621	176987577	<a href=\./figures/31440.pdf\" target=\"_blank\">PDF</a></br><a href=\"./figures/31440.tsv\" target=\"_blank\">STATS</a></br><a href=\"http://www.ensembl.org/Homo_sapiens/Location/View?r=4:176986621-176987577\" target=\"_blank\">ENSEMBL</a></br><a href=\"http://genome-euro.ucsc.edu/cgi-bin/hgTracks?position=chr4:176986621-176987577&hgsid=192199020&knownGene=pack&hgFind.matches=uc004dqr.3,\" targe…	957	14	31440	island	0.612493908436855	0.00804877493906421	WDR17 (margin: WDR17)	7.74005022894481	0.000000348982715384654	0.000044162176346858
7	12609907	12610833	<a href=\./figures/38267.pdf\" target=\"_blank\">PDF</a></br><a href=\"./figures/38267.tsv\" target=\"_blank\">STATS</a></br><a href=\"http://www.ensembl.org/Homo_sapiens/Location/View?r=7:12609907-12610833\" target=\"_blank\">ENSEMBL</a></br><a href=\"http://genome-euro.ucsc.edu/cgi-bin/hgTracks?position=chr7:12609907-12610833&hgsid=192199020&knownGene=pack&hgFind.matches=uc004dqr.3,\" target=\"…	927	15	38267	island	0.431973594682435	0.0098562276615901	SCIN; AC005281.2 (margin: SCIN; AC005281.2)	6.27540302099714	0.000000386803502273631	0.0000483206836686444
11	2481857	2482929	<a href=\./figures/6460.pdf\" target=\"_blank\">PDF</a></br><a href=\"./figures/6460.tsv\" target=\"_blank\">STATS</a></br><a href=\"http://www.ensembl.org/Homo_sapiens/Location/View?r=11:2481857-2482929\" target=\"_blank\">ENSEMBL</a></br><a href=\"http://genome-euro.ucsc.edu/cgi-bin/hgTracks?position=chr11:2481857-2482929&hgsid=192199020&knownGene=pack&hgFind.matches=uc004dqr.3,\" target=\"_bla…	1073	17	6460	gene	0.476188759299949	0.954665316692775	KCNQ1 (margin: KCNQ1)	4.96697401708358	0.000000435377653390039	0.0000537002513244626
1	50489240	50489954	<a href=\./figures/3249.pdf\" target=\"_blank\">PDF</a></br><a href=\"./figures/3249.tsv\" target=\"_blank\">STATS</a></br><a href=\"http://www.ensembl.org/Homo_sapiens/Location/View?r=1:50489240-50489954\" target=\"_blank\">ENSEMBL</a></br><a href=\"http://genome-euro.ucsc.edu/cgi-bin/hgTracks?position=chr1:50489240-50489954&hgsid=192199020&knownGene=pack&hgFind.matches=uc004dqr.3,\" target=\"_b…	715	15	3249	island	0.891672555406627	0.0237982795212201	AGBL4 (margin: MTND2P29; AGBL4)	8.91953466033163	0.000000580205253410446	0.0000706689998653924
12	21809973	21810762	<a href=\./figures/9080.pdf\" target=\"_blank\">PDF</a></br><a href=\"./figures/9080.tsv\" target=\"_blank\">STATS</a></br><a href=\"http://www.ensembl.org/Homo_sapiens/Location/View?r=12:21809973-21810762\" target=\"_blank\">ENSEMBL</a></br><a href=\"http://genome-euro.ucsc.edu/cgi-bin/hgTracks?position=chr12:21809973-21810762&hgsid=192199020&knownGene=pack&hgFind.matches=uc004dqr.3,\" target=\"…	790	12	9080	gene	0.00727332440138422	0.976024108685765	LDHB (margin: RP11-59N23.3; LDHB)	12.9187794841619	0.000000739602301050679	0.0000720668482143782
2	27603547	27604131	<a href=\./figures/24181.pdf\" target=\"_blank\">PDF</a></br><a href=\"./figures/24181.tsv\" target=\"_blank\">STATS</a></br><a href=\"http://www.ensembl.org/Homo_sapiens/Location/View?r=2:27603547-27604131\" target=\"_blank\">ENSEMBL</a></br><a href=\"http://genome-euro.ucsc.edu/cgi-bin/hgTracks?position=chr2:27603547-27604131&hgsid=192199020&knownGene=pack&hgFind.matches=uc004dqr.3,\" target=\"…	585	12	24181	island	0.0136555565940607	0.973813524476464	ZNF513; PPM1G (margin: SNX17; EIF2B4; ZNF513; PPM1G; FTH1P3)	12.0409855381937	0.000000739602301050679	0.0000720668482143782
6	28979210	28979498	<a href=\./figures/35608.pdf\" target=\"_blank\">PDF</a></br><a href=\"./figures/35608.tsv\" target=\"_blank\">STATS</a></br><a href=\"http://www.ensembl.org/Homo_sapiens/Location/View?r=6:28979210-28979498\" target=\"_blank\">ENSEMBL</a></br><a href=\"http://genome-euro.ucsc.edu/cgi-bin/hgTracks?position=chr6:28979210-28979498&hgsid=192199020&knownGene=pack&hgFind.matches=uc004dqr.3,\" target=\"…	289	12	35608	island	0.0184087156505717	0.977578167959562	(margin: ZNF311)	11.608163366497	0.000000739602301050679	0.0000720668482143782
7	25219543	25220162	<a href=\./figures/38322.pdf\" target=\"_blank\">PDF</a></br><a href=\"./figures/38322.tsv\" target=\"_blank\">STATS</a></br><a href=\"http://www.ensembl.org/Homo_sapiens/Location/View?r=7:25219543-25220162\" target=\"_blank\">ENSEMBL</a></br><a href=\"http://genome-euro.ucsc.edu/cgi-bin/hgTracks?position=chr7:25219543-25220162&hgsid=192199020&knownGene=pack&hgFind.matches=uc004dqr.3,\" target=\"…	620	12	38322	island	0.0116779108355636	0.96568963468952	C7orf31 (margin: AC004129.7; C7orf31)	11.5554939912405	0.000000739602301050679	0.0000720668482143782
7	134143823	134144288	<a href=\./figures/38935.pdf\" target=\"_blank\">PDF</a></br><a href=\"./figures/38935.tsv\" target=\"_blank\">STATS</a></br><a href=\"http://www.ensembl.org/Homo_sapiens/Location/View?r=7:134143823-134144288\" target=\"_blank\">ENSEMBL</a></br><a href=\"http://genome-euro.ucsc.edu/cgi-bin/hgTracks?position=chr7:134143823-134144288&hgsid=192199020&knownGene=pack&hgFind.matches=uc004dqr.3,\" targe…	466	12	38935	island	0.0246561757132421	0.978144815904034	AKR1B1 (margin: AKR1B1)	9.69872721096445	0.000000739602301050679	0.0000720668482143782
10	530635	531584	<a href=\./figures/4441.pdf\" target=\"_blank\">PDF</a></br><a href=\"./figures/4441.tsv\" target=\"_blank\">STATS</a></br><a href=\"http://www.ensembl.org/Homo_sapiens/Location/View?r=10:530635-531584\" target=\"_blank\">ENSEMBL</a></br><a href=\"http://genome-euro.ucsc.edu/cgi-bin/hgTracks?position=chr10:530635-531584&hgsid=192199020&knownGene=pack&hgFind.matches=uc004dqr.3,\" target=\"_blank\"…	950	12	4441	gene;island	0.0990309306307078	0.97437906622861	DIP2C (margin: DIP2C)	8.12433327733607	0.000000739602301050679	0.0000720668482143782
6	30653167	30653799	<a href=\./figures/33804.pdf\" target=\"_blank\">PDF</a></br><a href=\"./figures/33804.tsv\" target=\"_blank\">STATS</a></br><a href=\"http://www.ensembl.org/Homo_sapiens/Location/View?r=6:30653167-30653799\" target=\"_blank\">ENSEMBL</a></br><a href=\"http://genome-euro.ucsc.edu/cgi-bin/hgTracks?position=chr6:30653167-30653799&hgsid=192199020&knownGene=pack&hgFind.matches=uc004dqr.3,\" target=\"…	633	12	33804	gene;island	0.0457324404313602	0.899116295388077	PPP1R18 (margin: PPP1R18; NRM; RPL7P4)	7.67153182930186	0.000000739602301050679	0.0000720668482143782
3	73674074	73674702	<a href=\./figures/28446.pdf\" target=\"_blank\">PDF</a></br><a href=\"./figures/28446.tsv\" target=\"_blank\">STATS</a></br><a href=\"http://www.ensembl.org/Homo_sapiens/Location/View?r=3:73674074-73674702\" target=\"_blank\">ENSEMBL</a></br><a href=\"http://genome-euro.ucsc.edu/cgi-bin/hgTracks?position=chr3:73674074-73674702&hgsid=192199020&knownGene=pack&hgFind.matches=uc004dqr.3,\" target=\"…	629	12	28446	tss	0.687794214122151	0.0108384062578224	PDZRN3-AS1; PDZRN3 (margin: PDZRN3-AS1; PDZRN3)	7.47693760303491	0.000000739602301050679	0.0000720668482143782
13	43566114	43566642	<a href=\./figures/11698.pdf\" target=\"_blank\">PDF</a></br><a href=\"./figures/11698.tsv\" target=\"_blank\">STATS</a></br><a href=\"http://www.ensembl.org/Homo_sapiens/Location/View?r=13:43566114-43566642\" target=\"_blank\">ENSEMBL</a></br><a href=\"http://genome-euro.ucsc.edu/cgi-bin/hgTracks?position=chr13:43566114-43566642&hgsid=192199020&knownGene=pack&hgFind.matches=uc004dqr.3,\" target=…	529	12	11698	island	0.127892957466652	0.967058560023382	EPSTI1 (margin: EPSTI1)	7.20601173536013	0.000000739602301050679	0.0000720668482143782
4	144480206	144480740	<a href=\./figures/31337.pdf\" target=\"_blank\">PDF</a></br><a href=\"./figures/31337.tsv\" target=\"_blank\">STATS</a></br><a href=\"http://www.ensembl.org/Homo_sapiens/Location/View?r=4:144480206-144480740\" target=\"_blank\">ENSEMBL</a></br><a href=\"http://genome-euro.ucsc.edu/cgi-bin/hgTracks?position=chr4:144480206-144480740&hgsid=192199020&knownGene=pack&hgFind.matches=uc004dqr.3,\" targe…	535	12	31337	island	0.969657778528838	0.244241314550667	SMARCA5; GUSBP5 (margin: SMARCA5; GUSBP5; RP11-481K16.2)	7.18394181695867	0.000000739602301050679	0.0000720668482143782
8	12990213	12991196	<a href=\./figures/39212.pdf\" target=\"_blank\">PDF</a></br><a href=\"./figures/39212.tsv\" target=\"_blank\">STATS</a></br><a href=\"http://www.ensembl.org/Homo_sapiens/Location/View?r=8:12990213-12991196\" target=\"_blank\">ENSEMBL</a></br><a href=\"http://genome-euro.ucsc.edu/cgi-bin/hgTracks?position=chr8:12990213-12991196&hgsid=192199020&knownGene=pack&hgFind.matches=uc004dqr.3,\" target=\"…	984	12	39212	gene;island	0.391182757592223	0.00519972668505086	DLC1 (margin: DLC1)	7.11929421206996	0.000000739602301050679	0.0000720668482143782
8	1764878	1765477	<a href=\./figures/40038.pdf\" target=\"_blank\">PDF</a></br><a href=\"./figures/40038.tsv\" target=\"_blank\">STATS</a></br><a href=\"http://www.ensembl.org/Homo_sapiens/Location/View?r=8:1764878-1765477\" target=\"_blank\">ENSEMBL</a></br><a href=\"http://genome-euro.ucsc.edu/cgi-bin/hgTracks?position=chr8:1764878-1765477&hgsid=192199020&knownGene=pack&hgFind.matches=uc004dqr.3,\" target=\"_bla…	600	12	40038	island	0.37702833630317	0.985967686327452	MIR596 (margin: MIR596; ARHGEF10)	6.72461629270992	0.000000739602301050679	0.0000720668482143782
19	37663410	37663856	<a href=\./figures/20734.pdf\" target=\"_blank\">PDF</a></br><a href=\"./figures/20734.tsv\" target=\"_blank\">STATS</a></br><a href=\"http://www.ensembl.org/Homo_sapiens/Location/View?r=19:37663410-37663856\" target=\"_blank\">ENSEMBL</a></br><a href=\"http://genome-euro.ucsc.edu/cgi-bin/hgTracks?position=chr19:37663410-37663856&hgsid=192199020&knownGene=pack&hgFind.matches=uc004dqr.3,\" target=…	447	12	20734	tss	0.409741906140156	0.0102752731049702	CTC-454I21.3; ZNF585A (margin: CTC-454I21.3; ZNF585A; ZNF585B)	5.96553426865526	0.000000739602301050679	0.0000720668482143782
2	75426726	75427699	<a href=\./figures/23468.pdf\" target=\"_blank\">PDF</a></br><a href=\"./figures/23468.tsv\" target=\"_blank\">STATS</a></br><a href=\"http://www.ensembl.org/Homo_sapiens/Location/View?r=2:75426726-75427699\" target=\"_blank\">ENSEMBL</a></br><a href=\"http://genome-euro.ucsc.edu/cgi-bin/hgTracks?position=chr2:75426726-75427699&hgsid=192199020&knownGene=pack&hgFind.matches=uc004dqr.3,\" target=\"…	974	12	23468	tss;island	0.387107217138041	0.013946821804694	TACR1 (margin: RP11-355F16.1; TACR1)	5.88149980429435	0.000000739602301050679	0.0000720668482143782
20	36793608	36794002	<a href=\./figures/26152.pdf\" target=\"_blank\">PDF</a></br><a href=\"./figures/26152.tsv\" target=\"_blank\">STATS</a></br><a href=\"http://www.ensembl.org/Homo_sapiens/Location/View?r=20:36793608-36794002\" target=\"_blank\">ENSEMBL</a></br><a href=\"http://genome-euro.ucsc.edu/cgi-bin/hgTracks?position=chr20:36793608-36794002&hgsid=192199020&knownGene=pack&hgFind.matches=uc004dqr.3,\" target=…	395	12	26152	island	0.682875743121448	0.025361086956441	TGM2 (margin: TGM2)	5.79283870530803	0.000000739602301050679	0.0000720668482143782
19	9545862	9546377	<a href=\./figures/21498.pdf\" target=\"_blank\">PDF</a></br><a href=\"./figures/21498.tsv\" target=\"_blank\">STATS</a></br><a href=\"http://www.ensembl.org/Homo_sapiens/Location/View?r=19:9545862-9546377\" target=\"_blank\">ENSEMBL</a></br><a href=\"http://genome-euro.ucsc.edu/cgi-bin/hgTracks?position=chr19:9545862-9546377&hgsid=192199020&knownGene=pack&hgFind.matches=uc004dqr.3,\" target=\"_b…	516	12	21498	island	0.0131763384926734	0.385001294690725	ZNF266 (margin: ZNF266)	5.54568981242553	0.000000739602301050679	0.0000720668482143782
7	149570931	149571373	<a href=\./figures/37269.pdf\" target=\"_blank\">PDF</a></br><a href=\"./figures/37269.tsv\" target=\"_blank\">STATS</a></br><a href=\"http://www.ensembl.org/Homo_sapiens/Location/View?r=7:149570931-149571373\" target=\"_blank\">ENSEMBL</a></br><a href=\"http://genome-euro.ucsc.edu/cgi-bin/hgTracks?position=chr7:149570931-149571373&hgsid=192199020&knownGene=pack&hgFind.matches=uc004dqr.3,\" targe…	443	12	37269	gene;island	0.503132866090785	0.0174614124624612	ATP6V0E2; ATP6V0E2-AS1 (margin: ZNF862; ATP6V0E2; ATP6V0E2-AS1)	5.50848745106606	0.000000739602301050679	0.0000720668482143782
4	141489799	141490428	<a href=\./figures/31327.pdf\" target=\"_blank\">PDF</a></br><a href=\"./figures/31327.tsv\" target=\"_blank\">STATS</a></br><a href=\"http://www.ensembl.org/Homo_sapiens/Location/View?r=4:141489799-141490428\" target=\"_blank\">ENSEMBL</a></br><a href=\"http://genome-euro.ucsc.edu/cgi-bin/hgTracks?position=chr4:141489799-141490428&hgsid=192199020&knownGene=pack&hgFind.matches=uc004dqr.3,\" targe…	630	12	31327	island	0.624970820331366	0.977641928559036	UCP1 (margin: RN7SL152P; UCP1)	4.68414526206079	0.000000739602301050679	0.0000720668482143782
20	13200685	13200992	<a href=\./figures/26007.pdf\" target=\"_blank\">PDF</a></br><a href=\"./figures/26007.tsv\" target=\"_blank\">STATS</a></br><a href=\"http://www.ensembl.org/Homo_sapiens/Location/View?r=20:13200685-13200992\" target=\"_blank\">ENSEMBL</a></br><a href=\"http://genome-euro.ucsc.edu/cgi-bin/hgTracks?position=chr20:13200685-13200992&hgsid=192199020&knownGene=pack&hgFind.matches=uc004dqr.3,\" target=…	308	12	26007	island	0.847832239266225	0.985513665291142	ISM1 (margin: ISM1)	3.30864083958634	0.000000739602301050679	0.0000720668482143782
11	86383182	86383585	<a href=\./figures/6854.pdf\" target=\"_blank\">PDF</a></br><a href=\"./figures/6854.tsv\" target=\"_blank\">STATS</a></br><a href=\"http://www.ensembl.org/Homo_sapiens/Location/View?r=11:86383182-86383585\" target=\"_blank\">ENSEMBL</a></br><a href=\"http://genome-euro.ucsc.edu/cgi-bin/hgTracks?position=chr11:86383182-86383585&hgsid=192199020&knownGene=pack&hgFind.matches=uc004dqr.3,\" target=\"…	404	12	6854	gene	0.796911910649229	0.961127613194095	ME3 (margin: ME3)	2.85053645131611	0.000000739602301050679	0.0000720668482143782
3	138665654	138666473	<a href=\./figures/28626.pdf\" target=\"_blank\">PDF</a></br><a href=\"./figures/28626.tsv\" target=\"_blank\">STATS</a></br><a href=\"http://www.ensembl.org/Homo_sapiens/Location/View?r=3:138665654-138666473\" target=\"_blank\">ENSEMBL</a></br><a href=\"http://genome-euro.ucsc.edu/cgi-bin/hgTracks?position=chr3:138665654-138666473&hgsid=192199020&knownGene=pack&hgFind.matches=uc004dqr.3,\" targe…	820	13	28626	tss;island	0.445297952098422	0.983004567493579	C3orf72; FOXL2 (margin: C3orf72; RP11-548O1.3; FOXL2)	6.24818062490133	0.000000769186393092706	0.0000742074476662904
11	14993866	14995322	<a href=\./figures/7167.pdf\" target=\"_blank\">PDF</a></br><a href=\"./figures/7167.tsv\" target=\"_blank\">STATS</a></br><a href=\"http://www.ensembl.org/Homo_sapiens/Location/View?r=11:14993866-14995322\" target=\"_blank\">ENSEMBL</a></br><a href=\"http://genome-euro.ucsc.edu/cgi-bin/hgTracks?position=chr11:14993866-14995322&hgsid=192199020&knownGene=pack&hgFind.matches=uc004dqr.3,\" target=\"…	1457	34	7167	tss	0.575779240182783	0.961273435750724	CALCB; CALCA (margin: CALCB; CALCA)	3.04868053033507	0.000000789117823395087	0.0000753839614819777
6	33084420	33085063	<a href=\./figures/34188.pdf\" target=\"_blank\">PDF</a></br><a href=\"./figures/34188.tsv\" target=\"_blank\">STATS</a></br><a href=\"http://www.ensembl.org/Homo_sapiens/Location/View?r=6:33084420-33085063\" target=\"_blank\">ENSEMBL</a></br><a href=\"http://genome-euro.ucsc.edu/cgi-bin/hgTracks?position=chr6:33084420-33085063&hgsid=192199020&knownGene=pack&hgFind.matches=uc004dqr.3,\" target=\"…	644	20	34188	gene;island	0.0902575865223388	0.948949527020897	HLA-DPB2 (margin: HLA-DPB2; COL11A2P1)	5.99350545016542	0.000000924898153703106	0.0000874971612590589
7	27225058	27225897	<a href=\./figures/36942.pdf\" target=\"_blank\">PDF</a></br><a href=\"./figures/36942.tsv\" target=\"_blank\">STATS</a></br><a href=\"http://www.ensembl.org/Homo_sapiens/Location/View?r=7:27225058-27225897\" target=\"_blank\">ENSEMBL</a></br><a href=\"http://genome-euro.ucsc.edu/cgi-bin/hgTracks?position=chr7:27225058-27225897&hgsid=192199020&knownGene=pack&hgFind.matches=uc004dqr.3,\" target=\"…	840	23	36942	gene	0.833675047837939	0.959871041637934	HOXA11-AS; HOXA11; RP1-170O19.14 (margin: HOXA11-AS; RP1-170O19.20; HOXA10; HOXA11; RP1-170O19.14; HOXA13)	2.04000963378846	0.00000101264834500288	0.000094877360324116
13	96296708	96297338	<a href=\./figures/11827.pdf\" target=\"_blank\">PDF</a></br><a href=\"./figures/11827.tsv\" target=\"_blank\">STATS</a></br><a href=\"http://www.ensembl.org/Homo_sapiens/Location/View?r=13:96296708-96297338\" target=\"_blank\">ENSEMBL</a></br><a href=\"http://genome-euro.ucsc.edu/cgi-bin/hgTracks?position=chr13:96296708-96297338&hgsid=192199020&knownGene=pack&hgFind.matches=uc004dqr.3,\" target=…	631	12	11827	island	0.0213324500098807	0.984614413821023	DZIP1 (margin: DZIP1; DNAJC3-AS1)	10.887631170617	0.00000147920460210136	0.000137270187075006
6	30070738	30071612	<a href=\./figures/33720.pdf\" target=\"_blank\">PDF</a></br><a href=\"./figures/33720.tsv\" target=\"_blank\">STATS</a></br><a href=\"http://www.ensembl.org/Homo_sapiens/Location/View?r=6:30070738-30071612\" target=\"_blank\">ENSEMBL</a></br><a href=\"http://genome-euro.ucsc.edu/cgi-bin/hgTracks?position=chr6:30070738-30071612&hgsid=192199020&knownGene=pack&hgFind.matches=uc004dqr.3,\" target=\"…	875	27	33720	gene;island	0.932902830015562	0.0108319584828426	TRIM31-AS1; TRIM31 (margin: TRIM31-AS1; TRIM31)	9.93565734321374	0.00000194652657297668	0.000178933537047969
6	31759728	31760825	<a href=\./figures/33957.pdf\" target=\"_blank\">PDF</a></br><a href=\"./figures/33957.tsv\" target=\"_blank\">STATS</a></br><a href=\"http://www.ensembl.org/Homo_sapiens/Location/View?r=6:31759728-31760825\" target=\"_blank\">ENSEMBL</a></br><a href=\"http://genome-euro.ucsc.edu/cgi-bin/hgTracks?position=chr6:31759728-31760825&hgsid=192199020&knownGene=pack&hgFind.matches=uc004dqr.3,\" target=\"…	1098	20	33957	gene;island	0.190098587204101	0.94129383332267	VARS (margin: VARS; LSM2)	5.79601609639227	0.0000019967278273609	0.000181832859343968
6	27106988	27107756	<a href=\./figures/33617.pdf\" target=\"_blank\">PDF</a></br><a href=\"./figures/33617.tsv\" target=\"_blank\">STATS</a></br><a href=\"http://www.ensembl.org/Homo_sapiens/Location/View?r=6:27106988-27107756\" target=\"_blank\">ENSEMBL</a></br><a href=\"http://genome-euro.ucsc.edu/cgi-bin/hgTracks?position=chr6:27106988-27107756&hgsid=192199020&knownGene=pack&hgFind.matches=uc004dqr.3,\" target=\"…	769	11	33617	gene;island	0.00767396542484711	0.971868059138103	HIST1H4I; HIST1H2BK (margin: HIST1H2AG; HIST1H4I; HIST1H2AH; MIR3143; HIST1H2BJ; HIST1H2BK)	13.9322565417461	0.0000028351421540276	0.000195926419495354
2	27603611	27604131	<a href=\./figures/23267.pdf\" target=\"_blank\">PDF</a></br><a href=\"./figures/23267.tsv\" target=\"_blank\">STATS</a></br><a href=\"http://www.ensembl.org/Homo_sapiens/Location/View?r=2:27603611-27604131\" target=\"_blank\">ENSEMBL</a></br><a href=\"http://genome-euro.ucsc.edu/cgi-bin/hgTracks?position=chr2:27603611-27604131&hgsid=192199020&knownGene=pack&hgFind.matches=uc004dqr.3,\" target=\"…	521	11	23267	tss	0.00959454139209196	0.975245293969524	ZNF513; PPM1G (margin: SNX17; EIF2B4; ZNF513; PPM1G; FTH1P3)	13.6257256042513	0.0000028351421540276	0.000195926419495354
7	27195918	27196555	<a href=\./figures/38353.pdf\" target=\"_blank\">PDF</a></br><a href=\"./figures/38353.tsv\" target=\"_blank\">STATS</a></br><a href=\"http://www.ensembl.org/Homo_sapiens/Location/View?r=7:27195918-27196555\" target=\"_blank\">ENSEMBL</a></br><a href=\"http://genome-euro.ucsc.edu/cgi-bin/hgTracks?position=chr7:27195918-27196555&hgsid=192199020&knownGene=pack&hgFind.matches=uc004dqr.3,\" target=\"…	638	11	38353	island	0.00562026185655395	0.979773075305222	HOXA-AS3; RP1-170O19.21; HOXA7 (margin: HOXA-AS3; RP1-170O19.21; HOXA-AS4; HOXA3; HOXA6; HOXA7; HOXA9; RP1-170O19.20)	13.0324005974951	0.0000028351421540276	0.000195926419495354
12	51566379	51567112	<a href=\./figures/10422.pdf\" target=\"_blank\">PDF</a></br><a href=\"./figures/10422.tsv\" target=\"_blank\">STATS</a></br><a href=\"http://www.ensembl.org/Homo_sapiens/Location/View?r=12:51566379-51567112\" target=\"_blank\">ENSEMBL</a></br><a href=\"http://genome-euro.ucsc.edu/cgi-bin/hgTracks?position=chr12:51566379-51567112&hgsid=192199020&knownGene=pack&hgFind.matches=uc004dqr.3,\" target=…	734	11	10422	island	0.0117439403661542	0.973162265828862	TFCP2 (margin: RNU6-199P; TFCP2)	11.616471739774	0.0000028351421540276	0.000195926419495354
19	37997675	37998171	<a href=\./figures/21957.pdf\" target=\"_blank\">PDF</a></br><a href=\"./figures/21957.tsv\" target=\"_blank\">STATS</a></br><a href=\"http://www.ensembl.org/Homo_sapiens/Location/View?r=19:37997675-37998171\" target=\"_blank\">ENSEMBL</a></br><a href=\"http://genome-euro.ucsc.edu/cgi-bin/hgTracks?position=chr19:37997675-37998171&hgsid=192199020&knownGene=pack&hgFind.matches=uc004dqr.3,\" target=…	497	11	21957	island	0.884806408946215	0.00257329423491485	ZNF793; CTD-3064H18.1 (margin: ZNF793; CTD-3064H18.1; CTD-3064H18.2)	11.2775407517809	0.0000028351421540276	0.000195926419495354
3	50378191	50378664	<a href=\./figures/29153.pdf\" target=\"_blank\">PDF</a></br><a href=\"./figures/29153.tsv\" target=\"_blank\">STATS</a></br><a href=\"http://www.ensembl.org/Homo_sapiens/Location/View?r=3:50378191-50378664\" target=\"_blank\">ENSEMBL</a></br><a href=\"http://genome-euro.ucsc.edu/cgi-bin/hgTracks?position=chr3:50378191-50378664&hgsid=192199020&knownGene=pack&hgFind.matches=uc004dqr.3,\" target=\"…	474	11	29153	island	0.0159131477262407	0.974615941374696	ZMYND10-AS1; RASSF1; ZMYND10 (margin: ZMYND10-AS1; CYB561D2; XXcos-LUCA11.5; RASSF1; ZMYND10; NPRL2)	11.2133055568741	0.0000028351421540276	0.000195926419495354
6	27840957	27841423	<a href=\./figures/34728.pdf\" target=\"_blank\">PDF</a></br><a href=\"./figures/34728.tsv\" target=\"_blank\">STATS</a></br><a href=\"http://www.ensembl.org/Homo_sapiens/Location/View?r=6:27840957-27841423\" target=\"_blank\">ENSEMBL</a></br><a href=\"http://genome-euro.ucsc.edu/cgi-bin/hgTracks?position=chr6:27840957-27841423&hgsid=192199020&knownGene=pack&hgFind.matches=uc004dqr.3,\" target=\"…	467	11	34728	tss;island	0.0369269264395141	0.984328373193678	HIST1H3I; HIST1H4L (margin: HIST1H2AL; HIST1H2BPS2; HIST1H1B; HIST1H3I; HIST1H4L)	11.2060770651072	0.0000028351421540276	0.000195926419495354
5	114937535	114938459	<a href=\./figures/31721.pdf\" target=\"_blank\">PDF</a></br><a href=\"./figures/31721.tsv\" target=\"_blank\">STATS</a></br><a href=\"http://www.ensembl.org/Homo_sapiens/Location/View?r=5:114937535-114938459\" target=\"_blank\">ENSEMBL</a></br><a href=\"http://genome-euro.ucsc.edu/cgi-bin/hgTracks?position=chr5:114937535-114938459&hgsid=192199020&knownGene=pack&hgFind.matches=uc004dqr.3,\" targe…	925	11	31721	gene;island	0.0187474364940209	0.982651256323567	AC010226.4; TICAM2; TMED7-TICAM2 (margin: AC010226.4; TICAM2; TMED7-TICAM2; TMED7)	10.8324951742529	0.0000028351421540276	0.000195926419495354
17	19648718	19649293	<a href=\./figures/16484.pdf\" target=\"_blank\">PDF</a></br><a href=\"./figures/16484.tsv\" target=\"_blank\">STATS</a></br><a href=\"http://www.ensembl.org/Homo_sapiens/Location/View?r=17:19648718-19649293\" target=\"_blank\">ENSEMBL</a></br><a href=\"http://genome-euro.ucsc.edu/cgi-bin/hgTracks?position=chr17:19648718-19649293&hgsid=192199020&knownGene=pack&hgFind.matches=uc004dqr.3,\" target=…	576	11	16484	gene;island	0.0139150273321703	0.95075999202375	ALDH3A1 (margin: RP11-311F12.2; AC005722.4; ALDH3A1)	10.7214365053985	0.0000028351421540276	0.000195926419495354
10	118032872	118033370	<a href=\./figures/5382.pdf\" target=\"_blank\">PDF</a></br><a href=\"./figures/5382.tsv\" target=\"_blank\">STATS</a></br><a href=\"http://www.ensembl.org/Homo_sapiens/Location/View?r=10:118032872-118033370\" target=\"_blank\">ENSEMBL</a></br><a href=\"http://genome-euro.ucsc.edu/cgi-bin/hgTracks?position=chr10:118032872-118033370&hgsid=192199020&knownGene=pack&hgFind.matches=uc004dqr.3,\" targe…	499	11	5382	tss;island	0.869783482554609	0.00608609792988175	GFRA1 (margin: GFRA1)	10.2585551155183	0.0000028351421540276	0.000195926419495354
7	134143906	134144288	<a href=\./figures/37911.pdf\" target=\"_blank\">PDF</a></br><a href=\"./figures/37911.tsv\" target=\"_blank\">STATS</a></br><a href=\"http://www.ensembl.org/Homo_sapiens/Location/View?r=7:134143906-134144288\" target=\"_blank\">ENSEMBL</a></br><a href=\"http://genome-euro.ucsc.edu/cgi-bin/hgTracks?position=chr7:134143906-134144288&hgsid=192199020&knownGene=pack&hgFind.matches=uc004dqr.3,\" targe…	383	11	37911	tss	0.0249198561009011	0.982342324305587	AKR1B1 (margin: AKR1B1)	9.97339775754285	0.0000028351421540276	0.000195926419495354
13	29292888	29293454	<a href=\./figures/11642.pdf\" target=\"_blank\">PDF</a></br><a href=\"./figures/11642.tsv\" target=\"_blank\">STATS</a></br><a href=\"http://www.ensembl.org/Homo_sapiens/Location/View?r=13:29292888-29293454\" target=\"_blank\">ENSEMBL</a></br><a href=\"http://genome-euro.ucsc.edu/cgi-bin/hgTracks?position=chr13:29292888-29293454&hgsid=192199020&knownGene=pack&hgFind.matches=uc004dqr.3,\" target=…	567	11	11642	island	0.929417321932154	0.0162202398061759	SLC46A3 (margin: SLC46A3; CYP51P2)	9.83190884055851	0.0000028351421540276	0.000195926419495354
5	89854293	89854979	<a href=\./figures/32955.pdf\" target=\"_blank\">PDF</a></br><a href=\"./figures/32955.tsv\" target=\"_blank\">STATS</a></br><a href=\"http://www.ensembl.org/Homo_sapiens/Location/View?r=5:89854293-89854979\" target=\"_blank\">ENSEMBL</a></br><a href=\"http://genome-euro.ucsc.edu/cgi-bin/hgTracks?position=chr5:89854293-89854979&hgsid=192199020&knownGene=pack&hgFind.matches=uc004dqr.3,\" target=\"…	687	11	32955	island	0.692950523588977	0.0119134781624602	GPR98 (margin: GPR98)	9.70107374598876	0.0000028351421540276	0.000195926419495354
3	48632484	48633144	<a href=\./figures/29090.pdf\" target=\"_blank\">PDF</a></br><a href=\"./figures/29090.tsv\" target=\"_blank\">STATS</a></br><a href=\"http://www.ensembl.org/Homo_sapiens/Location/View?r=3:48632484-48633144\" target=\"_blank\">ENSEMBL</a></br><a href=\"http://genome-euro.ucsc.edu/cgi-bin/hgTracks?position=chr3:48632484-48633144&hgsid=192199020&knownGene=pack&hgFind.matches=uc004dqr.3,\" target=\"…	661	11	29090	island	0.013916064343718	0.965342576494821	COL7A1 (margin: COL7A1; UQCRC1)	9.62681935015665	0.0000028351421540276	0.000195926419495354
15	45421578	45422095	<a href=\./figures/13646.pdf\" target=\"_blank\">PDF</a></br><a href=\"./figures/13646.tsv\" target=\"_blank\">STATS</a></br><a href=\"http://www.ensembl.org/Homo_sapiens/Location/View?r=15:45421578-45422095\" target=\"_blank\">ENSEMBL</a></br><a href=\"http://genome-euro.ucsc.edu/cgi-bin/hgTracks?position=chr15:45421578-45422095&hgsid=192199020&knownGene=pack&hgFind.matches=uc004dqr.3,\" target=…	518	11	13646	tss;island	0.12145698836517	0.97947642115829	DUOX1; DUOXA1 (margin: DUOXA2; DUOX1; DUOXA1)	9.59681542541005	0.0000028351421540276	0.000195926419495354
19	37569236	37569736	<a href=\./figures/21950.pdf\" target=\"_blank\">PDF</a></br><a href=\"./figures/21950.tsv\" target=\"_blank\">STATS</a></br><a href=\"http://www.ensembl.org/Homo_sapiens/Location/View?r=19:37569236-37569736\" target=\"_blank\">ENSEMBL</a></br><a href=\"http://genome-euro.ucsc.edu/cgi-bin/hgTracks?position=chr19:37569236-37569736&hgsid=192199020&knownGene=pack&hgFind.matches=uc004dqr.3,\" target=…	501	11	21950	island	0.802375077946413	0.00685913051716474	ZNF420; CTD-2293H3.2 (margin: ZNF420; CTD-2293H3.2)	8.23175683153219	0.0000028351421540276	0.000195926419495354
8	61193715	61194292	<a href=\./figures/40329.pdf\" target=\"_blank\">PDF</a></br><a href=\"./figures/40329.tsv\" target=\"_blank\">STATS</a></br><a href=\"http://www.ensembl.org/Homo_sapiens/Location/View?r=8:61193715-61194292\" target=\"_blank\">ENSEMBL</a></br><a href=\"http://genome-euro.ucsc.edu/cgi-bin/hgTracks?position=chr8:61193715-61194292&hgsid=192199020&knownGene=pack&hgFind.matches=uc004dqr.3,\" target=\"…	578	11	40329	island	0.823630248475294	0.0139948188306619	CA8 (margin: CA8)	8.20962368943021	0.0000028351421540276	0.000195926419495354
6	31275551	31275881	<a href=\./figures/35762.pdf\" target=\"_blank\">PDF</a></br><a href=\"./figures/35762.tsv\" target=\"_blank\">STATS</a></br><a href=\"http://www.ensembl.org/Homo_sapiens/Location/View?r=6:31275551-31275881\" target=\"_blank\">ENSEMBL</a></br><a href=\"http://genome-euro.ucsc.edu/cgi-bin/hgTracks?position=chr6:31275551-31275881&hgsid=192199020&knownGene=pack&hgFind.matches=uc004dqr.3,\" target=\"…	331	11	35762	island	0.689049267915351	0.0148081358898854	XXbac-BPG248L24.10 (margin: XXbac-BPG248L24.13; XXbac-BPG248L24.10)	7.80977068937483	0.0000028351421540276	0.000195926419495354
4	144480206	144480561	<a href=\./figures/30614.pdf\" target=\"_blank\">PDF</a></br><a href=\"./figures/30614.tsv\" target=\"_blank\">STATS</a></br><a href=\"http://www.ensembl.org/Homo_sapiens/Location/View?r=4:144480206-144480561\" target=\"_blank\">ENSEMBL</a></br><a href=\"http://genome-euro.ucsc.edu/cgi-bin/hgTracks?position=chr4:144480206-144480561&hgsid=192199020&knownGene=pack&hgFind.matches=uc004dqr.3,\" targe…	356	11	30614	tss	0.978697971196135	0.244792962177385	SMARCA5; GUSBP5 (margin: SMARCA5; GUSBP5; RP11-481K16.2)	7.44593874214048	0.0000028351421540276	0.000195926419495354
5	112073348	112073544	<a href=\./figures/32214.pdf\" target=\"_blank\">PDF</a></br><a href=\"./figures/32214.tsv\" target=\"_blank\">STATS</a></br><a href=\"http://www.ensembl.org/Homo_sapiens/Location/View?r=5:112073348-112073544\" target=\"_blank\">ENSEMBL</a></br><a href=\"http://genome-euro.ucsc.edu/cgi-bin/hgTracks?position=chr5:112073348-112073544&hgsid=192199020&knownGene=pack&hgFind.matches=uc004dqr.3,\" targe…	197	11	32214	tss	0.0064526066015118	0.439441869529217	APC (margin: APC)	7.18051348493575	0.0000028351421540276	0.000195926419495354
20	44746392	44747006	<a href=\./figures/26215.pdf\" target=\"_blank\">PDF</a></br><a href=\"./figures/26215.tsv\" target=\"_blank\">STATS</a></br><a href=\"http://www.ensembl.org/Homo_sapiens/Location/View?r=20:44746392-44747006\" target=\"_blank\">ENSEMBL</a></br><a href=\"http://genome-euro.ucsc.edu/cgi-bin/hgTracks?position=chr20:44746392-44747006&hgsid=192199020&knownGene=pack&hgFind.matches=uc004dqr.3,\" target=…	615	11	26215	island	0.129910481741564	0.934471007466243	CD40 (margin: CD40)	6.70014419621057	0.0000028351421540276	0.000195926419495354
2	74730266	74730948	<a href=\./figures/22745.pdf\" target=\"_blank\">PDF</a></br><a href=\"./figures/22745.tsv\" target=\"_blank\">STATS</a></br><a href=\"http://www.ensembl.org/Homo_sapiens/Location/View?r=2:74730266-74730948\" target=\"_blank\">ENSEMBL</a></br><a href=\"http://genome-euro.ucsc.edu/cgi-bin/hgTracks?position=chr2:74730266-74730948&hgsid=192199020&knownGene=pack&hgFind.matches=uc004dqr.3,\" target=\"…	683	11	22745	gene;island	0.0207393739431617	0.557662601571646	RP11-523H20.3; LBX2-AS1; LBX2; PCGF1 (margin: TTC31; RP11-523H20.3; LBX2-AS1; TLX2; LBX2; AC005041.17; PCGF1)	6.65208099657274	0.0000028351421540276	0.000195926419495354
2	17721431	17722068	<a href=\./figures/24094.pdf\" target=\"_blank\">PDF</a></br><a href=\"./figures/24094.tsv\" target=\"_blank\">STATS</a></br><a href=\"http://www.ensembl.org/Homo_sapiens/Location/View?r=2:17721431-17722068\" target=\"_blank\">ENSEMBL</a></br><a href=\"http://genome-euro.ucsc.edu/cgi-bin/hgTracks?position=chr2:17721431-17722068&hgsid=192199020&knownGene=pack&hgFind.matches=uc004dqr.3,\" target=\"…	638	11	24094	island	0.0327652482589857	0.624398010339451	VSNL1 (margin: VSNL1)	6.46474804477616	0.0000028351421540276	0.000195926419495354
4	74964856	74965278	<a href=\./figures/31102.pdf\" target=\"_blank\">PDF</a></br><a href=\"./figures/31102.tsv\" target=\"_blank\">STATS</a></br><a href=\"http://www.ensembl.org/Homo_sapiens/Location/View?r=4:74964856-74965278\" target=\"_blank\">ENSEMBL</a></br><a href=\"http://genome-euro.ucsc.edu/cgi-bin/hgTracks?position=chr4:74964856-74965278&hgsid=192199020&knownGene=pack&hgFind.matches=uc004dqr.3,\" target=\"…	423	11	31102	island	0.0110642805397288	0.363720740444221	CXCL2 (margin: CXCL2)	6.26867494426476	0.0000028351421540276	0.000195926419495354
2	201450323	201450743	<a href=\./figures/25003.pdf\" target=\"_blank\">PDF</a></br><a href=\"./figures/25003.tsv\" target=\"_blank\">STATS</a></br><a href=\"http://www.ensembl.org/Homo_sapiens/Location/View?r=2:201450323-201450743\" target=\"_blank\">ENSEMBL</a></br><a href=\"http://genome-euro.ucsc.edu/cgi-bin/hgTracks?position=chr2:201450323-201450743&hgsid=192199020&knownGene=pack&hgFind.matches=uc004dqr.3,\" targe…	421	11	25003	island	0.413673339292624	0.980181516154349	SGOL2; AOX1 (margin: SGOL2; AOX1)	6.20139017523584	0.0000028351421540276	0.000195926419495354
7	149570987	149571373	<a href=\./figures/37973.pdf\" target=\"_blank\">PDF</a></br><a href=\"./figures/37973.tsv\" target=\"_blank\">STATS</a></br><a href=\"http://www.ensembl.org/Homo_sapiens/Location/View?r=7:149570987-149571373\" target=\"_blank\">ENSEMBL</a></br><a href=\"http://genome-euro.ucsc.edu/cgi-bin/hgTracks?position=chr7:149570987-149571373&hgsid=192199020&knownGene=pack&hgFind.matches=uc004dqr.3,\" targe…	387	11	37973	tss	0.503623586760567	0.0140687174051251	ATP6V0E2; ATP6V0E2-AS1 (margin: ZNF862; ATP6V0E2; ATP6V0E2-AS1)	5.67485290687403	0.0000028351421540276	0.000195926419495354
2	25391505	25391911	<a href=\./figures/24139.pdf\" target=\"_blank\">PDF</a></br><a href=\"./figures/24139.tsv\" target=\"_blank\">STATS</a></br><a href=\"http://www.ensembl.org/Homo_sapiens/Location/View?r=2:25391505-25391911\" target=\"_blank\">ENSEMBL</a></br><a href=\"http://genome-euro.ucsc.edu/cgi-bin/hgTracks?position=chr2:25391505-25391911&hgsid=192199020&knownGene=pack&hgFind.matches=uc004dqr.3,\" target=\"…	407	11	24139	island	0.503665702216037	0.967084256018113	POMC (margin: RP11-509E16.1; POMC)	5.13791606113206	0.0000028351421540276	0.000195926419495354
1	55007670	55008516	<a href=\./figures/3299.pdf\" target=\"_blank\">PDF</a></br><a href=\"./figures/3299.tsv\" target=\"_blank\">STATS</a></br><a href=\"http://www.ensembl.org/Homo_sapiens/Location/View?r=1:55007670-55008516\" target=\"_blank\">ENSEMBL</a></br><a href=\"http://genome-euro.ucsc.edu/cgi-bin/hgTracks?position=chr1:55007670-55008516&hgsid=192199020&knownGene=pack&hgFind.matches=uc004dqr.3,\" target=\"_b…	847	11	3299	island	0.0131118992581451	0.105779688674056	ACOT11 (margin: HNRNPA1P63; ACOT11)	4.54187982431484	0.0000028351421540276	0.000195926419495354
15	45406327	45406939	<a href=\./figures/13645.pdf\" target=\"_blank\">PDF</a></br><a href=\"./figures/13645.tsv\" target=\"_blank\">STATS</a></br><a href=\"http://www.ensembl.org/Homo_sapiens/Location/View?r=15:45406327-45406939\" target=\"_blank\">ENSEMBL</a></br><a href=\"http://genome-euro.ucsc.edu/cgi-bin/hgTracks?position=chr15:45406327-45406939&hgsid=192199020&knownGene=pack&hgFind.matches=uc004dqr.3,\" target=…	613	13	13645	tss;island	0.204803514482345	0.84822937349322	DUOXA2; DUOX2 (margin: DUOXA2; DUOX2; DUOXA1)	4.44206194905663	0.00000230755917927812	0.000195926419495354
11	14913124	14914012	<a href=\./figures/8080.pdf\" target=\"_blank\">PDF</a></br><a href=\"./figures/8080.tsv\" target=\"_blank\">STATS</a></br><a href=\"http://www.ensembl.org/Homo_sapiens/Location/View?r=11:14913124-14914012\" target=\"_blank\">ENSEMBL</a></br><a href=\"http://genome-euro.ucsc.edu/cgi-bin/hgTracks?position=chr11:14913124-14914012&hgsid=192199020&knownGene=pack&hgFind.matches=uc004dqr.3,\" target=\"…	889	13	8080	island	0.192657023043291	0.00762130331621056	CYP2R1 (margin: CYP2R1)	4.426630083064	0.00000230755917927812	0.000195926419495354
11	31832710	31833264	<a href=\./figures/6562.pdf\" target=\"_blank\">PDF</a></br><a href=\"./figures/6562.tsv\" target=\"_blank\">STATS</a></br><a href=\"http://www.ensembl.org/Homo_sapiens/Location/View?r=11:31832710-31833264\" target=\"_blank\">ENSEMBL</a></br><a href=\"http://genome-euro.ucsc.edu/cgi-bin/hgTracks?position=chr11:31832710-31833264&hgsid=192199020&knownGene=pack&hgFind.matches=uc004dqr.3,\" target=\"…	555	11	6562	gene;island	0.752034219115616	0.973279608417492	RCN1; PAX6 (margin: RCN1; PAX6)	3.74165827445288	0.0000028351421540276	0.000195926419495354
15	45670865	45671347	<a href=\./figures/13333.pdf\" target=\"_blank\">PDF</a></br><a href=\"./figures/13333.tsv\" target=\"_blank\">STATS</a></br><a href=\"http://www.ensembl.org/Homo_sapiens/Location/View?r=15:45670865-45671347\" target=\"_blank\">ENSEMBL</a></br><a href=\"http://genome-euro.ucsc.edu/cgi-bin/hgTracks?position=chr15:45670865-45671347&hgsid=192199020&knownGene=pack&hgFind.matches=uc004dqr.3,\" target=…	483	13	13333	gene;tss;island	0.869862580775799	0.986490599329333	GATM (margin: GATM)	3.73319704536344	0.00000230755917927812	0.000195926419495354
4	76555547	76556042	<a href=\./figures/31107.pdf\" target=\"_blank\">PDF</a></br><a href=\"./figures/31107.tsv\" target=\"_blank\">STATS</a></br><a href=\"http://www.ensembl.org/Homo_sapiens/Location/View?r=4:76555547-76556042\" target=\"_blank\">ENSEMBL</a></br><a href=\"http://genome-euro.ucsc.edu/cgi-bin/hgTracks?position=chr4:76555547-76556042&hgsid=192199020&knownGene=pack&hgFind.matches=uc004dqr.3,\" target=\"…	496	11	31107	island	0.0790131972499027	0.449509407367774	CDKL2 (margin: CDKL2; G3BP2)	2.98494790741232	0.0000028351421540276	0.000195926419495354
6	32063394	32064258	<a href=\./figures/34046.pdf\" target=\"_blank\">PDF</a></br><a href=\"./figures/34046.tsv\" target=\"_blank\">STATS</a></br><a href=\"http://www.ensembl.org/Homo_sapiens/Location/View?r=6:32063394-32064258\" target=\"_blank\">ENSEMBL</a></br><a href=\"http://genome-euro.ucsc.edu/cgi-bin/hgTracks?position=chr6:32063394-32064258&hgsid=192199020&knownGene=pack&hgFind.matches=uc004dqr.3,\" target=\"…	865	28	34046	gene;island	0.783652325306999	0.981093604865822	TNXB; ATF6B (margin: TNXB; ATF6B)	2.76832964453887	0.00000228059896216298	0.000195926419495354
5	101631990	101632559	<a href=\./figures/32986.pdf\" target=\"_blank\">PDF</a></br><a href=\"./figures/32986.tsv\" target=\"_blank\">STATS</a></br><a href=\"http://www.ensembl.org/Homo_sapiens/Location/View?r=5:101631990-101632559\" target=\"_blank\">ENSEMBL</a></br><a href=\"http://genome-euro.ucsc.edu/cgi-bin/hgTracks?position=chr5:101631990-101632559&hgsid=192199020&knownGene=pack&hgFind.matches=uc004dqr.3,\" targe…	570	12	32986	island	0.953597505758908	0.0306345042748508	SLCO4C1 (margin: RN7SKP68; SLCO4C1)	9.24490601813054	0.00000295840920420272	0.000201585589410848
19	58446312	58446988	<a href=\./figures/22487.pdf\" target=\"_blank\">PDF</a></br><a href=\"./figures/22487.tsv\" target=\"_blank\">STATS</a></br><a href=\"http://www.ensembl.org/Homo_sapiens/Location/View?r=19:58446312-58446988\" target=\"_blank\">ENSEMBL</a></br><a href=\"http://genome-euro.ucsc.edu/cgi-bin/hgTracks?position=chr19:58446312-58446988&hgsid=192199020&knownGene=pack&hgFind.matches=uc004dqr.3,\" target=…	677	12	22487	island	0.929210794366494	0.368589303128489	ZNF418 (margin: ZNF418; ZNF256)	4.56087021730961	0.00000295840920420272	0.000201585589410848
20	21685834	21686728	<a href=\./figures/26042.pdf\" target=\"_blank\">PDF</a></br><a href=\"./figures/26042.tsv\" target=\"_blank\">STATS</a></br><a href=\"http://www.ensembl.org/Homo_sapiens/Location/View?r=20:21685834-21686728\" target=\"_blank\">ENSEMBL</a></br><a href=\"http://genome-euro.ucsc.edu/cgi-bin/hgTracks?position=chr20:21685834-21686728&hgsid=192199020&knownGene=pack&hgFind.matches=uc004dqr.3,\" target=…	895	14	26042	island	0.614267409025902	0.973967673883601	PAX1 (margin: PAX1)	4.88282815817897	0.0000033402631329674	0.000226024471997461
12	58012960	58013687	<a href=\./figures/9822.pdf\" target=\"_blank\">PDF</a></br><a href=\"./figures/9822.tsv\" target=\"_blank\">STATS</a></br><a href=\"http://www.ensembl.org/Homo_sapiens/Location/View?r=12:58012960-58013687\" target=\"_blank\">ENSEMBL</a></br><a href=\"http://genome-euro.ucsc.edu/cgi-bin/hgTracks?position=chr12:58012960-58013687&hgsid=192199020&knownGene=pack&hgFind.matches=uc004dqr.3,\" target=\"…	728	20	9822	tss;island	0.714888870278651	0.966285995640465	ARHGEF25; SLC26A10; AC025165.8 (margin: DTX3; ARHGEF25; SLC26A10; AC025165.8; B4GALNT1)	2.54475578850596	0.00000345212900225716	0.000231983068951681
11	2481857	2482594	<a href=\./figures/7076.pdf\" target=\"_blank\">PDF</a></br><a href=\"./figures/7076.tsv\" target=\"_blank\">STATS</a></br><a href=\"http://www.ensembl.org/Homo_sapiens/Location/View?r=11:2481857-2482594\" target=\"_blank\">ENSEMBL</a></br><a href=\"http://genome-euro.ucsc.edu/cgi-bin/hgTracks?position=chr11:2481857-2482594&hgsid=192199020&knownGene=pack&hgFind.matches=uc004dqr.3,\" target=\"_bla…	738	15	7076	tss	0.392645084627285	0.943667974676529	KCNQ1 (margin: KCNQ1)	4.13985498527647	0.00000350701842061425	0.000234057448564831
10	135049991	135050355	<a href=\./figures/5455.pdf\" target=\"_blank\">PDF</a></br><a href=\"./figures/5455.tsv\" target=\"_blank\">STATS</a></br><a href=\"http://www.ensembl.org/Homo_sapiens/Location/View?r=10:135049991-135050355\" target=\"_blank\">ENSEMBL</a></br><a href=\"http://genome-euro.ucsc.edu/cgi-bin/hgTracks?position=chr10:135049991-135050355&hgsid=192199020&knownGene=pack&hgFind.matches=uc004dqr.3,\" targe…	365	13	5455	tss;island	0.656817439555749	0.984328765229598	VENTX (margin: KNDC1; UTF1; VENTX; MIR202)	4.62066131736324	0.00000365363536719035	0.000242183830053761
11	66034681	66036138	<a href=\./figures/8500.pdf\" target=\"_blank\">PDF</a></br><a href=\"./figures/8500.tsv\" target=\"_blank\">STATS</a></br><a href=\"http://www.ensembl.org/Homo_sapiens/Location/View?r=11:66034681-66036138\" target=\"_blank\">ENSEMBL</a></br><a href=\"http://genome-euro.ucsc.edu/cgi-bin/hgTracks?position=chr11:66034681-66036138&hgsid=192199020&knownGene=pack&hgFind.matches=uc004dqr.3,\" target=\"…	1458	58	8500	island	0.2828024946174	0.00974241005341999	KLC2; RAB1B; RP11-867G23.1; RP11-867G23.2; RP11-867G23.3 (margin: KLC2; RAB1B; CNIH2; RP11-755F10.3; RP11-867G23.1; RP11-867G23.2; RP11-867G23.3; RP11-867G23.4)	4.08137974706376	0.00000417842701775904	0.00027509860041246
6	46702683	46703670	<a href=\./figures/36189.pdf\" target=\"_blank\">PDF</a></br><a href=\"./figures/36189.tsv\" target=\"_blank\">STATS</a></br><a href=\"http://www.ensembl.org/Homo_sapiens/Location/View?r=6:46702683-46703670\" target=\"_blank\">ENSEMBL</a></br><a href=\"http://genome-euro.ucsc.edu/cgi-bin/hgTracks?position=chr6:46702683-46703670&hgsid=192199020&knownGene=pack&hgFind.matches=uc004dqr.3,\" target=\"…	988	19	36189	island	0.463165107607052	0.930078025861843	PLA2G7 (margin: ANKRD66; PLA2G7)	3.23408037767126	0.00000522802718479074	0.000341891925426852
6	29894619	29894908	<a href=\./figures/34758.pdf\" target=\"_blank\">PDF</a></br><a href=\"./figures/34758.tsv\" target=\"_blank\">STATS</a></br><a href=\"http://www.ensembl.org/Homo_sapiens/Location/View?r=6:29894619-29894908\" target=\"_blank\">ENSEMBL</a></br><a href=\"http://genome-euro.ucsc.edu/cgi-bin/hgTracks?position=chr6:29894619-29894908&hgsid=192199020&knownGene=pack&hgFind.matches=uc004dqr.3,\" target=\"…	290	11	34758	tss	0.0385026340962185	0.917548960466094	HLA-K; HCG4B (margin: HLA-K; HLA-U; HCG4B)	8.14099630687607	0.00000567028430805521	0.000354174681395448
13	92050675	92051154	<a href=\./figures/11814.pdf\" target=\"_blank\">PDF</a></br><a href=\"./figures/11814.tsv\" target=\"_blank\">STATS</a></br><a href=\"http://www.ensembl.org/Homo_sapiens/Location/View?r=13:92050675-92051154\" target=\"_blank\">ENSEMBL</a></br><a href=\"http://genome-euro.ucsc.edu/cgi-bin/hgTracks?position=chr13:92050675-92051154&hgsid=192199020&knownGene=pack&hgFind.matches=uc004dqr.3,\" target=…	480	11	11814	island	0.586369616538666	0.00778236858805708	GPC5 (margin: GPC5)	7.46803238161984	0.00000567028430805521	0.000354174681395448
7	87563462	87563931	<a href=\./figures/38639.pdf\" target=\"_blank\">PDF</a></br><a href=\"./figures/38639.tsv\" target=\"_blank\">STATS</a></br><a href=\"http://www.ensembl.org/Homo_sapiens/Location/View?r=7:87563462-87563931\" target=\"_blank\">ENSEMBL</a></br><a href=\"http://genome-euro.ucsc.edu/cgi-bin/hgTracks?position=chr7:87563462-87563931&hgsid=192199020&knownGene=pack&hgFind.matches=uc004dqr.3,\" target=\"…	470	11	38639	island	0.494823594057097	0.010784993020661	ADAM22 (margin: ADAM22)	6.83911426936743	0.00000567028430805521	0.000354174681395448
3	44770851	44771316	<a href=\./figures/29041.pdf\" target=\"_blank\">PDF</a></br><a href=\"./figures/29041.tsv\" target=\"_blank\">STATS</a></br><a href=\"http://www.ensembl.org/Homo_sapiens/Location/View?r=3:44770851-44771316\" target=\"_blank\">ENSEMBL</a></br><a href=\"http://genome-euro.ucsc.edu/cgi-bin/hgTracks?position=chr3:44770851-44771316&hgsid=192199020&knownGene=pack&hgFind.matches=uc004dqr.3,\" target=\"…	466	11	29041	island	0.27377225168365	0.929794234566158	ZNF501 (margin: ZNF502; ZNF501; KIAA1143)	6.42833354515532	0.00000567028430805521	0.000354174681395448
14	102026086	102026555	<a href=\./figures/13158.pdf\" target=\"_blank\">PDF</a></br><a href=\"./figures/13158.tsv\" target=\"_blank\">STATS</a></br><a href=\"http://www.ensembl.org/Homo_sapiens/Location/View?r=14:102026086-102026555\" target=\"_blank\">ENSEMBL</a></br><a href=\"http://genome-euro.ucsc.edu/cgi-bin/hgTracks?position=chr14:102026086-102026555&hgsid=192199020&knownGene=pack&hgFind.matches=uc004dqr.3,\" tar…	470	11	13158	island	0.518049276783856	0.977253730401242	DIO3; DIO3OS (margin: DIO3; DIO3OS)	4.8384081246328	0.00000567028430805521	0.000354174681395448
14	96180319	96181044	<a href=\./figures/13113.pdf\" target=\"_blank\">PDF</a></br><a href=\"./figures/13113.tsv\" target=\"_blank\">STATS</a></br><a href=\"http://www.ensembl.org/Homo_sapiens/Location/View?r=14:96180319-96181044\" target=\"_blank\">ENSEMBL</a></br><a href=\"http://genome-euro.ucsc.edu/cgi-bin/hgTracks?position=chr14:96180319-96181044&hgsid=192199020&knownGene=pack&hgFind.matches=uc004dqr.3,\" target=…	726	11	13113	island	0.587336432119442	0.971111382383737	RP11-164H13.1; TCL1A (margin: RP11-164H13.1; TCL1A)	3.2779834678858	0.00000567028430805521	0.000354174681395448
16	3493336	3494155	<a href=\./figures/15056.pdf\" target=\"_blank\">PDF</a></br><a href=\"./figures/15056.tsv\" target=\"_blank\">STATS</a></br><a href=\"http://www.ensembl.org/Homo_sapiens/Location/View?r=16:3493336-3494155\" target=\"_blank\">ENSEMBL</a></br><a href=\"http://genome-euro.ucsc.edu/cgi-bin/hgTracks?position=chr16:3493336-3494155&hgsid=192199020&knownGene=pack&hgFind.matches=uc004dqr.3,\" target=\"_b…	820	11	15056	tss;island	0.294575694937983	0.527597339368098	LA16c-306E5.2; NAA60; ZNF597 (margin: LA16c-306E5.2; NAA60; ZNF597)	1.46908358390632	0.00000567028430805521	0.000354174681395448
20	61446962	61448325	<a href=\./figures/25882.pdf\" target=\"_blank\">PDF</a></br><a href=\"./figures/25882.tsv\" target=\"_blank\">STATS</a></br><a href=\"http://www.ensembl.org/Homo_sapiens/Location/View?r=20:61446962-61448325\" target=\"_blank\">ENSEMBL</a></br><a href=\"http://genome-euro.ucsc.edu/cgi-bin/hgTracks?position=chr20:61446962-61448325&hgsid=192199020&knownGene=pack&hgFind.matches=uc004dqr.3,\" target=…	1364	42	25882	tss;island	0.564440631276555	0.877415920465409	OGFR; COL9A3 (margin: OGFR; COL9A3; OGFR-AS1)	1.77432964039174	0.00000573048034371017	0.000355654780058037
13	20767498	20768560	<a href=\./figures/11329.pdf\" target=\"_blank\">PDF</a></br><a href=\"./figures/11329.tsv\" target=\"_blank\">STATS</a></br><a href=\"http://www.ensembl.org/Homo_sapiens/Location/View?r=13:20767498-20768560\" target=\"_blank\">ENSEMBL</a></br><a href=\"http://genome-euro.ucsc.edu/cgi-bin/hgTracks?position=chr13:20767498-20768560&hgsid=192199020&knownGene=pack&hgFind.matches=uc004dqr.3,\" target=…	1063	13	11329	tss;island	0.238637710710654	0.95949464957869	GJB2 (margin: LINC00556; GJB2)	5.31500936973126	0.0000057688979481953	0.00035577304814693
11	66034681	66036038	<a href=\./figures/7460.pdf\" target=\"_blank\">PDF</a></br><a href=\"./figures/7460.tsv\" target=\"_blank\">STATS</a></br><a href=\"http://www.ensembl.org/Homo_sapiens/Location/View?r=11:66034681-66036038\" target=\"_blank\">ENSEMBL</a></br><a href=\"http://genome-euro.ucsc.edu/cgi-bin/hgTracks?position=chr11:66034681-66036038&hgsid=192199020&knownGene=pack&hgFind.matches=uc004dqr.3,\" target=\"…	1358	55	7460	tss	0.292713584842806	0.00963461754675114	KLC2; RAB1B; RP11-867G23.1; RP11-867G23.2; RP11-867G23.3 (margin: KLC2; RAB1B; CNIH2; RP11-755F10.3; RP11-867G23.1; RP11-867G23.2; RP11-867G23.3; RP11-867G23.4)	4.21334680668448	0.00000713614343194014	0.000437324412583803
2	29337946	29338432	<a href=\./figures/24198.pdf\" target=\"_blank\">PDF</a></br><a href=\"./figures/24198.tsv\" target=\"_blank\">STATS</a></br><a href=\"http://www.ensembl.org/Homo_sapiens/Location/View?r=2:29337946-29338432\" target=\"_blank\">ENSEMBL</a></br><a href=\"http://genome-euro.ucsc.edu/cgi-bin/hgTracks?position=chr2:29337946-29338432&hgsid=192199020&knownGene=pack&hgFind.matches=uc004dqr.3,\" target=\"…	487	10	24198	island	0.00806357547791924	0.989185871301611	CLIP4 (margin: CLIP4)	13.260201271163	0.000010825088224469	0.000481642281548978
22	45608345	45608713	<a href=\./figures/26901.pdf\" target=\"_blank\">PDF</a></br><a href=\"./figures/26901.tsv\" target=\"_blank\">STATS</a></br><a href=\"http://www.ensembl.org/Homo_sapiens/Location/View?r=22:45608345-45608713\" target=\"_blank\">ENSEMBL</a></br><a href=\"http://genome-euro.ucsc.edu/cgi-bin/hgTracks?position=chr22:45608345-45608713&hgsid=192199020&knownGene=pack&hgFind.matches=uc004dqr.3,\" target=…	369	10	26901	gene	0.0102017289778435	0.977687783581259	KIAA0930 (margin: KIAA0930; MIR1249)	11.4542243586993	0.000010825088224469	0.000481642281548978
3	196065289	196065688	<a href=\./figures/28812.pdf\" target=\"_blank\">PDF</a></br><a href=\"./figures/28812.tsv\" target=\"_blank\">STATS</a></br><a href=\"http://www.ensembl.org/Homo_sapiens/Location/View?r=3:196065289-196065688\" target=\"_blank\">ENSEMBL</a></br><a href=\"http://genome-euro.ucsc.edu/cgi-bin/hgTracks?position=chr3:196065289-196065688&hgsid=192199020&knownGene=pack&hgFind.matches=uc004dqr.3,\" targe…	400	10	28812	tss	0.00838707123734873	0.963775357141676	TM4SF19 (margin: TM4SF19; RNU6-910P; UBXN7)	11.4540293294674	0.000010825088224469	0.000481642281548978
7	27209131	27209582	<a href=\./figures/38358.pdf\" target=\"_blank\">PDF</a></br><a href=\"./figures/38358.tsv\" target=\"_blank\">STATS</a></br><a href=\"http://www.ensembl.org/Homo_sapiens/Location/View?r=7:27209131-27209582\" target=\"_blank\">ENSEMBL</a></br><a href=\"http://genome-euro.ucsc.edu/cgi-bin/hgTracks?position=chr7:27209131-27209582&hgsid=192199020&knownGene=pack&hgFind.matches=uc004dqr.3,\" target=\"…	452	10	38358	island	0.014704082426392	0.977453258095977	HOXA-AS4; HOXA9; RP1-170O19.20; MIR196B; HOXA10 (margin: RP1-170O19.21; HOXA-AS4; HOXA7; HOXA9; RP1-170O19.20; MIR196B; HOXA10; HOXA11)	11.2953469710641	0.000010825088224469	0.000481642281548978
18	28622811	28623159	<a href=\./figures/19220.pdf\" target=\"_blank\">PDF</a></br><a href=\"./figures/19220.tsv\" target=\"_blank\">STATS</a></br><a href=\"http://www.ensembl.org/Homo_sapiens/Location/View?r=18:28622811-28623159\" target=\"_blank\">ENSEMBL</a></br><a href=\"http://genome-euro.ucsc.edu/cgi-bin/hgTracks?position=chr18:28622811-28623159&hgsid=192199020&knownGene=pack&hgFind.matches=uc004dqr.3,\" target=…	349	10	19220	tss	0.0152941684379715	0.970966513690371	DSC3 (margin: DSC3)	11.1821009927291	0.000010825088224469	0.000481642281548978
17	19648846	19649293	<a href=\./figures/17194.pdf\" target=\"_blank\">PDF</a></br><a href=\"./figures/17194.tsv\" target=\"_blank\">STATS</a></br><a href=\"http://www.ensembl.org/Homo_sapiens/Location/View?r=17:19648846-19649293\" target=\"_blank\">ENSEMBL</a></br><a href=\"http://genome-euro.ucsc.edu/cgi-bin/hgTracks?position=chr17:19648846-19649293&hgsid=192199020&knownGene=pack&hgFind.matches=uc004dqr.3,\" target=…	448	10	17194	tss	0.0129393971890625	0.939134000497349	ALDH3A1 (margin: RP11-311F12.2; AC005722.4; ALDH3A1)	11.0549695657556	0.000010825088224469	0.000481642281548978
3	158390329	158390821	<a href=\./figures/28012.pdf\" target=\"_blank\">PDF</a></br><a href=\"./figures/28012.tsv\" target=\"_blank\">STATS</a></br><a href=\"http://www.ensembl.org/Homo_sapiens/Location/View?r=3:158390329-158390821\" target=\"_blank\">ENSEMBL</a></br><a href=\"http://genome-euro.ucsc.edu/cgi-bin/hgTracks?position=chr3:158390329-158390821&hgsid=192199020&knownGene=pack&hgFind.matches=uc004dqr.3,\" targe…	493	10	28012	gene	0.957980581997636	0.0161807381491634	GFM1; LXN (margin: GFM1; LXN)	10.6074693536566	0.000010825088224469	0.000481642281548978
4	175750507	175751001	<a href=\./figures/30686.pdf\" target=\"_blank\">PDF</a></br><a href=\"./figures/30686.tsv\" target=\"_blank\">STATS</a></br><a href=\"http://www.ensembl.org/Homo_sapiens/Location/View?r=4:175750507-175751001\" target=\"_blank\">ENSEMBL</a></br><a href=\"http://genome-euro.ucsc.edu/cgi-bin/hgTracks?position=chr4:175750507-175751001&hgsid=192199020&knownGene=pack&hgFind.matches=uc004dqr.3,\" targe…	495	10	30686	tss	0.847448864576478	0.0139310701268159	ADAM29; GLRA3 (margin: ADAM29; GLRA3)	10.2740577539967	0.000010825088224469	0.000481642281548978
7	27205159	27205658	<a href=\./figures/37496.pdf\" target=\"_blank\">PDF</a></br><a href=\"./figures/37496.tsv\" target=\"_blank\">STATS</a></br><a href=\"http://www.ensembl.org/Homo_sapiens/Location/View?r=7:27205159-27205658\" target=\"_blank\">ENSEMBL</a></br><a href=\"http://genome-euro.ucsc.edu/cgi-bin/hgTracks?position=chr7:27205159-27205658&hgsid=192199020&knownGene=pack&hgFind.matches=uc004dqr.3,\" target=\"…	500	10	37496	tss	0.0459669730623389	0.966025474461896	HOXA9; RP1-170O19.20 (margin: HOXA-AS3; RP1-170O19.21; HOXA-AS4; HOXA7; HOXA9; RP1-170O19.20; MIR196B; HOXA10)	10.0717522772092	0.000010825088224469	0.000481642281548978
10	17270087	17270601	<a href=\./figures/5578.pdf\" target=\"_blank\">PDF</a></br><a href=\"./figures/5578.tsv\" target=\"_blank\">STATS</a></br><a href=\"http://www.ensembl.org/Homo_sapiens/Location/View?r=10:17270087-17270601\" target=\"_blank\">ENSEMBL</a></br><a href=\"http://genome-euro.ucsc.edu/cgi-bin/hgTracks?position=chr10:17270087-17270601&hgsid=192199020&knownGene=pack&hgFind.matches=uc004dqr.3,\" target=\"…	515	10	5578	island	0.136588855830641	0.983783065425903	VIM; VIM-AS1 (margin: VIM; VIM-AS1; RP11-124N14.3)	8.77555369985009	0.000010825088224469	0.000481642281548978
22	46481603	46482023	<a href=\./figures/27581.pdf\" target=\"_blank\">PDF</a></br><a href=\"./figures/27581.tsv\" target=\"_blank\">STATS</a></br><a href=\"http://www.ensembl.org/Homo_sapiens/Location/View?r=22:46481603-46482023\" target=\"_blank\">ENSEMBL</a></br><a href=\"http://genome-euro.ucsc.edu/cgi-bin/hgTracks?position=chr22:46481603-46482023&hgsid=192199020&knownGene=pack&hgFind.matches=uc004dqr.3,\" target=…	421	10	27581	island	0.0653365960697702	0.964811134185222	FLJ27365 (margin: FLJ27365; MIR3619)	8.72802506317943	0.000010825088224469	0.000481642281548978
19	9434309	9434924	<a href=\./figures/20422.pdf\" target=\"_blank\">PDF</a></br><a href=\"./figures/20422.tsv\" target=\"_blank\">STATS</a></br><a href=\"http://www.ensembl.org/Homo_sapiens/Location/View?r=19:9434309-9434924\" target=\"_blank\">ENSEMBL</a></br><a href=\"http://genome-euro.ucsc.edu/cgi-bin/hgTracks?position=chr19:9434309-9434924&hgsid=192199020&knownGene=pack&hgFind.matches=uc004dqr.3,\" target=\"_b…	616	10	20422	tss	0.0290633431325027	0.800086720703786	ZNF559; ZNF177 (margin: ZNF559; ZNF177)	8.59764963560962	0.000010825088224469	0.000481642281548978
14	24457893	24458345	<a href=\./figures/12723.pdf\" target=\"_blank\">PDF</a></br><a href=\"./figures/12723.tsv\" target=\"_blank\">STATS</a></br><a href=\"http://www.ensembl.org/Homo_sapiens/Location/View?r=14:24457893-24458345\" target=\"_blank\">ENSEMBL</a></br><a href=\"http://genome-euro.ucsc.edu/cgi-bin/hgTracks?position=chr14:24457893-24458345&hgsid=192199020&knownGene=pack&hgFind.matches=uc004dqr.3,\" target=…	453	10	12723	island	0.0108362300846006	0.720686157356047	DHRS4L2; DHRS4-AS1 (margin: DHRS4L2; DHRS4-AS1)	8.57649170682231	0.000010825088224469	0.000481642281548978
8	67940640	67941178	<a href=\./figures/40363.pdf\" target=\"_blank\">PDF</a></br><a href=\"./figures/40363.tsv\" target=\"_blank\">STATS</a></br><a href=\"http://www.ensembl.org/Homo_sapiens/Location/View?r=8:67940640-67941178\" target=\"_blank\">ENSEMBL</a></br><a href=\"http://genome-euro.ucsc.edu/cgi-bin/hgTracks?position=chr8:67940640-67941178&hgsid=192199020&knownGene=pack&hgFind.matches=uc004dqr.3,\" target=\"…	539	10	40363	island	0.645954276928492	0.0071018840163417	PPP1R42 (margin: PPP1R42)	8.53654712740004	0.000010825088224469	0.000481642281548978
22	27053195	27053470	<a href=\./figures/27037.pdf\" target=\"_blank\">PDF</a></br><a href=\"./figures/27037.tsv\" target=\"_blank\">STATS</a></br><a href=\"http://www.ensembl.org/Homo_sapiens/Location/View?r=22:27053195-27053470\" target=\"_blank\">ENSEMBL</a></br><a href=\"http://genome-euro.ucsc.edu/cgi-bin/hgTracks?position=chr22:27053195-27053470&hgsid=192199020&knownGene=pack&hgFind.matches=uc004dqr.3,\" target=…	276	10	27037	tss	0.21824031761745	0.988351112328071	MIAT (margin: MIAT; ISCA2P1; CTA-373H7.7)	8.39539500588707	0.000010825088224469	0.000481642281548978
1	55266578	55267293	<a href=\./figures/3302.pdf\" target=\"_blank\">PDF</a></br><a href=\"./figures/3302.tsv\" target=\"_blank\">STATS</a></br><a href=\"http://www.ensembl.org/Homo_sapiens/Location/View?r=1:55266578-55267293\" target=\"_blank\">ENSEMBL</a></br><a href=\"http://genome-euro.ucsc.edu/cgi-bin/hgTracks?position=chr1:55266578-55267293&hgsid=192199020&knownGene=pack&hgFind.matches=uc004dqr.3,\" target=\"_b…	716	10	3302	island	0.0191402077956162	0.89599558488515	TTC22 (margin: RP11-67L3.2; C1orf177; TTC22)	8.18986095664715	0.000010825088224469	0.000481642281548978
1	153508511	153508875	<a href=\./figures/3763.pdf\" target=\"_blank\">PDF</a></br><a href=\"./figures/3763.tsv\" target=\"_blank\">STATS</a></br><a href=\"http://www.ensembl.org/Homo_sapiens/Location/View?r=1:153508511-153508875\" target=\"_blank\">ENSEMBL</a></br><a href=\"http://genome-euro.ucsc.edu/cgi-bin/hgTracks?position=chr1:153508511-153508875&hgsid=192199020&knownGene=pack&hgFind.matches=uc004dqr.3,\" target=…	365	10	3763	island	0.00589871559396217	0.606351771578701	BX470102.3; S100A6; S100A5 (margin: BX470102.3; S100A6; S100A5; S100A4; S100A3)	8.08492942507369	0.000010825088224469	0.000481642281548978
2	220083306	220083951	<a href=\./figures/25110.pdf\" target=\"_blank\">PDF</a></br><a href=\"./figures/25110.tsv\" target=\"_blank\">STATS</a></br><a href=\"http://www.ensembl.org/Homo_sapiens/Location/View?r=2:220083306-220083951\" target=\"_blank\">ENSEMBL</a></br><a href=\"http://genome-euro.ucsc.edu/cgi-bin/hgTracks?position=chr2:220083306-220083951&hgsid=192199020&knownGene=pack&hgFind.matches=uc004dqr.3,\" targe…	646	10	25110	island	0.753240158720875	0.0101489745521337	ABCB6; ATG9A (margin: ZFAND2B; ANKZF1; ABCB6; ATG9A; AC068946.1)	8.07373088418359	0.000010825088224469	0.000481642281548978
6	46138725	46139019	<a href=\./figures/35019.pdf\" target=\"_blank\">PDF</a></br><a href=\"./figures/35019.tsv\" target=\"_blank\">STATS</a></br><a href=\"http://www.ensembl.org/Homo_sapiens/Location/View?r=6:46138725-46139019\" target=\"_blank\">ENSEMBL</a></br><a href=\"http://genome-euro.ucsc.edu/cgi-bin/hgTracks?position=chr6:46138725-46139019&hgsid=192199020&knownGene=pack&hgFind.matches=uc004dqr.3,\" target=\"…	295	10	35019	tss	0.532603393516131	0.0073671647630955	ENPP5 (margin: ENPP5)	7.77249408948933	0.000010825088224469	0.000481642281548978
3	10206254	10206731	<a href=\./figures/28874.pdf\" target=\"_blank\">PDF</a></br><a href=\"./figures/28874.tsv\" target=\"_blank\">STATS</a></br><a href=\"http://www.ensembl.org/Homo_sapiens/Location/View?r=3:10206254-10206731\" target=\"_blank\">ENSEMBL</a></br><a href=\"http://genome-euro.ucsc.edu/cgi-bin/hgTracks?position=chr3:10206254-10206731&hgsid=192199020&knownGene=pack&hgFind.matches=uc004dqr.3,\" target=\"…	478	10	28874	island	0.0111233205166846	0.629616564649125	IRAK2 (margin: IRAK2)	7.48542070655672	0.000010825088224469	0.000481642281548978
10	73533035	73533561	<a href=\./figures/4624.pdf\" target=\"_blank\">PDF</a></br><a href=\"./figures/4624.tsv\" target=\"_blank\">STATS</a></br><a href=\"http://www.ensembl.org/Homo_sapiens/Location/View?r=10:73533035-73533561\" target=\"_blank\">ENSEMBL</a></br><a href=\"http://genome-euro.ucsc.edu/cgi-bin/hgTracks?position=chr10:73533035-73533561&hgsid=192199020&knownGene=pack&hgFind.matches=uc004dqr.3,\" target=\"…	527	10	4624	gene;island	0.00643633508024692	0.547136006257741	CDH23; C10orf54 (margin: CDH23; C10orf54)	7.29869707684502	0.000010825088224469	0.000481642281548978
2	12856626	12857067	<a href=\./figures/24085.pdf\" target=\"_blank\">PDF</a></br><a href=\"./figures/24085.tsv\" target=\"_blank\">STATS</a></br><a href=\"http://www.ensembl.org/Homo_sapiens/Location/View?r=2:12856626-12857067\" target=\"_blank\">ENSEMBL</a></br><a href=\"http://genome-euro.ucsc.edu/cgi-bin/hgTracks?position=chr2:12856626-12857067&hgsid=192199020&knownGene=pack&hgFind.matches=uc004dqr.3,\" target=\"…	442	10	24085	island	0.186229939931595	0.00345201610513229	RP11-333O1.1; TRIB2 (margin: RP11-333O1.1; TRIB2)	7.27998097531537	0.000010825088224469	0.000481642281548978
19	12175107	12175719	<a href=\./figures/21591.pdf\" target=\"_blank\">PDF</a></br><a href=\"./figures/21591.tsv\" target=\"_blank\">STATS</a></br><a href=\"http://www.ensembl.org/Homo_sapiens/Location/View?r=19:12175107-12175719\" target=\"_blank\">ENSEMBL</a></br><a href=\"http://genome-euro.ucsc.edu/cgi-bin/hgTracks?position=chr19:12175107-12175719&hgsid=192199020&knownGene=pack&hgFind.matches=uc004dqr.3,\" target=…	613	10	21591	island	0.293095129820757	0.93721907005975	ZNF844 (margin: ZNF844; RNA5SP466; CTD-2006C1.10; ZNF878)	6.88914115911417	0.000010825088224469	0.000481642281548978
6	26188969	26189597	<a href=\./figures/35522.pdf\" target=\"_blank\">PDF</a></br><a href=\"./figures/35522.tsv\" target=\"_blank\">STATS</a></br><a href=\"http://www.ensembl.org/Homo_sapiens/Location/View?r=6:26188969-26189597\" target=\"_blank\">ENSEMBL</a></br><a href=\"http://genome-euro.ucsc.edu/cgi-bin/hgTracks?position=chr6:26188969-26189597&hgsid=192199020&knownGene=pack&hgFind.matches=uc004dqr.3,\" target=\"…	629	10	35522	island	0.00330644874612566	0.2791029913363	HIST1H4D (margin: HIST1H2BE; HIST1H1PS1; HIST1H2BF; HIST1H4D; HIST1H3D; HIST1H2AD)	6.8699068604317	0.000010825088224469	0.000481642281548978
12	89746101	89746771	<a href=\./figures/10664.pdf\" target=\"_blank\">PDF</a></br><a href=\"./figures/10664.tsv\" target=\"_blank\">STATS</a></br><a href=\"http://www.ensembl.org/Homo_sapiens/Location/View?r=12:89746101-89746771\" target=\"_blank\">ENSEMBL</a></br><a href=\"http://genome-euro.ucsc.edu/cgi-bin/hgTracks?position=chr12:89746101-89746771&hgsid=192199020&knownGene=pack&hgFind.matches=uc004dqr.3,\" target=…	671	10	10664	island	0.00273613610982432	0.231467216830732	DUSP6 (margin: DUSP6)	6.83842979073374	0.000010825088224469	0.000481642281548978
20	36793705	36794002	<a href=\./figures/25731.pdf\" target=\"_blank\">PDF</a></br><a href=\"./figures/25731.tsv\" target=\"_blank\">STATS</a></br><a href=\"http://www.ensembl.org/Homo_sapiens/Location/View?r=20:36793705-36794002\" target=\"_blank\">ENSEMBL</a></br><a href=\"http://genome-euro.ucsc.edu/cgi-bin/hgTracks?position=chr20:36793705-36794002&hgsid=192199020&knownGene=pack&hgFind.matches=uc004dqr.3,\" target=…	298	10	25731	tss	0.638531419770742	0.0112265014707731	TGM2 (margin: TGM2)	6.83715277273158	0.000010825088224469	0.000481642281548978
15	91497863	91498497	<a href=\./figures/14464.pdf\" target=\"_blank\">PDF</a></br><a href=\"./figures/14464.tsv\" target=\"_blank\">STATS</a></br><a href=\"http://www.ensembl.org/Homo_sapiens/Location/View?r=15:91497863-91498497\" target=\"_blank\">ENSEMBL</a></br><a href=\"http://genome-euro.ucsc.edu/cgi-bin/hgTracks?position=chr15:91497863-91498497&hgsid=192199020&knownGene=pack&hgFind.matches=uc004dqr.3,\" target=…	635	10	14464	island	0.76256650374039	0.0267987678436041	UNC45A; RCCD1; AC068831.6 (margin: UNC45A; RCCD1; PRC1-AS1; AC068831.6; PRC1)	6.83423770696302	0.000010825088224469	0.000481642281548978
8	1764878	1765387	<a href=\./figures/39535.pdf\" target=\"_blank\">PDF</a></br><a href=\"./figures/39535.tsv\" target=\"_blank\">STATS</a></br><a href=\"http://www.ensembl.org/Homo_sapiens/Location/View?r=8:1764878-1765387\" target=\"_blank\">ENSEMBL</a></br><a href=\"http://genome-euro.ucsc.edu/cgi-bin/hgTracks?position=chr8:1764878-1765387&hgsid=192199020&knownGene=pack&hgFind.matches=uc004dqr.3,\" target=\"_bla…	510	10	39535	tss	0.37702833630317	0.985967686327452	MIR596 (margin: MIR596; ARHGEF10)	6.72461629270992	0.000010825088224469	0.000481642281548978
18	43652172	43652594	<a href=\./figures/19484.pdf\" target=\"_blank\">PDF</a></br><a href=\"./figures/19484.tsv\" target=\"_blank\">STATS</a></br><a href=\"http://www.ensembl.org/Homo_sapiens/Location/View?r=18:43652172-43652594\" target=\"_blank\">ENSEMBL</a></br><a href=\"http://genome-euro.ucsc.edu/cgi-bin/hgTracks?position=chr18:43652172-43652594&hgsid=192199020&knownGene=pack&hgFind.matches=uc004dqr.3,\" target=…	423	10	19484	island	0.744952081650741	0.0479561064629846	PSTPIP2 (margin: PSTPIP2; Y_RNA; ATP5A1)	6.62421422124873	0.000010825088224469	0.000481642281548978
13	20805094	20805679	<a href=\./figures/11096.pdf\" target=\"_blank\">PDF</a></br><a href=\"./figures/11096.tsv\" target=\"_blank\">STATS</a></br><a href=\"http://www.ensembl.org/Homo_sapiens/Location/View?r=13:20805094-20805679\" target=\"_blank\">ENSEMBL</a></br><a href=\"http://genome-euro.ucsc.edu/cgi-bin/hgTracks?position=chr13:20805094-20805679&hgsid=192199020&knownGene=pack&hgFind.matches=uc004dqr.3,\" target=…	586	10	11096	gene;island	0.152697499735651	0.927212531237087	GJB6 (margin: GJB6)	6.52473574168074	0.000010825088224469	0.000481642281548978
3	161089712	161091175	<a href=\./figures/29638.pdf\" target=\"_blank\">PDF</a></br><a href=\"./figures/29638.tsv\" target=\"_blank\">STATS</a></br><a href=\"http://www.ensembl.org/Homo_sapiens/Location/View?r=3:161089712-161091175\" target=\"_blank\">ENSEMBL</a></br><a href=\"http://genome-euro.ucsc.edu/cgi-bin/hgTracks?position=chr3:161089712-161091175&hgsid=192199020&knownGene=pack&hgFind.matches=uc004dqr.3,\" targe…	1464	15	29638	island	0.487654359661197	0.01573661837609	SPTSSB (margin: SPTSSB)	6.20564143540048	0.00000881911985183879	0.000481642281548978
5	139927007	139927271	<a href=\./figures/31785.pdf\" target=\"_blank\">PDF</a></br><a href=\"./figures/31785.tsv\" target=\"_blank\">STATS</a></br><a href=\"http://www.ensembl.org/Homo_sapiens/Location/View?r=5:139927007-139927271\" target=\"_blank\">ENSEMBL</a></br><a href=\"http://genome-euro.ucsc.edu/cgi-bin/hgTracks?position=chr5:139927007-139927271&hgsid=192199020&knownGene=pack&hgFind.matches=uc004dqr.3,\" targe…	265	10	31785	gene;island	0.0163787711806589	0.47418389635318	ANKHD1; ANKHD1-EIF4EBP3; EIF4EBP3; SRA1 (margin: ANKHD1; ANKHD1-EIF4EBP3; EIF4EBP3; SRA1; APBB3)	6.0731058047042	0.000010825088224469	0.000481642281548978
19	37064219	37064886	<a href=\./figures/20727.pdf\" target=\"_blank\">PDF</a></br><a href=\"./figures/20727.tsv\" target=\"_blank\">STATS</a></br><a href=\"http://www.ensembl.org/Homo_sapiens/Location/View?r=19:37064219-37064886\" target=\"_blank\">ENSEMBL</a></br><a href=\"http://genome-euro.ucsc.edu/cgi-bin/hgTracks?position=chr19:37064219-37064886&hgsid=192199020&knownGene=pack&hgFind.matches=uc004dqr.3,\" target=…	668	10	20727	tss	0.0146669342971169	0.410684273242603	AC092295.7; ZNF529 (margin: AC092295.7; ZNF529)	5.56582884721717	0.000010825088224469	0.000481642281548978
14	36003074	36003528	<a href=\./figures/12781.pdf\" target=\"_blank\">PDF</a></br><a href=\"./figures/12781.tsv\" target=\"_blank\">STATS</a></br><a href=\"http://www.ensembl.org/Homo_sapiens/Location/View?r=14:36003074-36003528\" target=\"_blank\">ENSEMBL</a></br><a href=\"http://genome-euro.ucsc.edu/cgi-bin/hgTracks?position=chr14:36003074-36003528&hgsid=192199020&knownGene=pack&hgFind.matches=uc004dqr.3,\" target=…	455	10	12781	island	0.452536173409885	0.013809987494395	INSM2 (margin: INSM2; RALGAPA1)	5.5136321631228	0.000010825088224469	0.000481642281548978
1	115631930	115632727	<a href=\./figures/3628.pdf\" target=\"_blank\">PDF</a></br><a href=\"./figures/3628.tsv\" target=\"_blank\">STATS</a></br><a href=\"http://www.ensembl.org/Homo_sapiens/Location/View?r=1:115631930-115632727\" target=\"_blank\">ENSEMBL</a></br><a href=\"http://genome-euro.ucsc.edu/cgi-bin/hgTracks?position=chr1:115631930-115632727&hgsid=192199020&knownGene=pack&hgFind.matches=uc004dqr.3,\" target=…	798	10	3628	island	0.015525326882146	0.513892619276642	TSPAN2 (margin: RP4-666F24.3; TSPAN2)	5.32428417950017	0.000010825088224469	0.000481642281548978
14	102026230	102026555	<a href=\./figures/12635.pdf\" target=\"_blank\">PDF</a></br><a href=\"./figures/12635.tsv\" target=\"_blank\">STATS</a></br><a href=\"http://www.ensembl.org/Homo_sapiens/Location/View?r=14:102026230-102026555\" target=\"_blank\">ENSEMBL</a></br><a href=\"http://genome-euro.ucsc.edu/cgi-bin/hgTracks?position=chr14:102026230-102026555&hgsid=192199020&knownGene=pack&hgFind.matches=uc004dqr.3,\" tar…	326	10	12635	tss	0.517698778596082	0.974135380626699	DIO3; DIO3OS (margin: DIO3; DIO3OS)	5.08111343932322	0.000010825088224469	0.000481642281548978
6	134638742	134639482	<a href=\./figures/36495.pdf\" target=\"_blank\">PDF</a></br><a href=\"./figures/36495.tsv\" target=\"_blank\">STATS</a></br><a href=\"http://www.ensembl.org/Homo_sapiens/Location/View?r=6:134638742-134639482\" target=\"_blank\">ENSEMBL</a></br><a href=\"http://genome-euro.ucsc.edu/cgi-bin/hgTracks?position=chr6:134638742-134639482&hgsid=192199020&knownGene=pack&hgFind.matches=uc004dqr.3,\" targe…	741	10	36495	island	0.425329176429533	0.951037449778578	SGK1 (margin: SGK1)	4.96709428767687	0.000010825088224469	0.000481642281548978
5	140624869	140625389	<a href=\./figures/33228.pdf\" target=\"_blank\">PDF</a></br><a href=\"./figures/33228.tsv\" target=\"_blank\">STATS</a></br><a href=\"http://www.ensembl.org/Homo_sapiens/Location/View?r=5:140624869-140625389\" target=\"_blank\">ENSEMBL</a></br><a href=\"http://genome-euro.ucsc.edu/cgi-bin/hgTracks?position=chr5:140624869-140625389&hgsid=192199020&knownGene=pack&hgFind.matches=uc004dqr.3,\" targe…	521	10	33228	island	0.429666558238403	0.958686961926521	PCDHB15 (margin: PCDHB18; PCDHB19P; PCDHB15)	4.90744145468388	0.000010825088224469	0.000481642281548978
4	141489963	141490428	<a href=\./figures/30608.pdf\" target=\"_blank\">PDF</a></br><a href=\"./figures/30608.tsv\" target=\"_blank\">STATS</a></br><a href=\"http://www.ensembl.org/Homo_sapiens/Location/View?r=4:141489963-141490428\" target=\"_blank\">ENSEMBL</a></br><a href=\"http://genome-euro.ucsc.edu/cgi-bin/hgTracks?position=chr4:141489963-141490428&hgsid=192199020&knownGene=pack&hgFind.matches=uc004dqr.3,\" targe…	466	10	30608	tss	0.624970820331366	0.978035407931596	UCP1 (margin: RN7SL152P; UCP1)	4.7542944984833	0.000010825088224469	0.000481642281548978
15	90039409	90039913	<a href=\./figures/14437.pdf\" target=\"_blank\">PDF</a></br><a href=\"./figures/14437.tsv\" target=\"_blank\">STATS</a></br><a href=\"http://www.ensembl.org/Homo_sapiens/Location/View?r=15:90039409-90039913\" target=\"_blank\">ENSEMBL</a></br><a href=\"http://genome-euro.ucsc.edu/cgi-bin/hgTracks?position=chr15:90039409-90039913&hgsid=192199020&knownGene=pack&hgFind.matches=uc004dqr.3,\" target=…	505	10	14437	island	0.594426889994741	0.0561547812046945	RHCG (margin: RHCG; LINC00928)	4.70241992410286	0.000010825088224469	0.000481642281548978
2	192015279	192015918	<a href=\./figures/22962.pdf\" target=\"_blank\">PDF</a></br><a href=\"./figures/22962.tsv\" target=\"_blank\">STATS</a></br><a href=\"http://www.ensembl.org/Homo_sapiens/Location/View?r=2:192015279-192015918\" target=\"_blank\">ENSEMBL</a></br><a href=\"http://genome-euro.ucsc.edu/cgi-bin/hgTracks?position=chr2:192015279-192015918&hgsid=192199020&knownGene=pack&hgFind.matches=uc004dqr.3,\" targe…	640	10	22962	gene	0.294068905493764	0.0163571716780649	STAT4 (margin: STAT4)	4.62823283238428	0.000010825088224469	0.000481642281548978
11	30607888	30608198	<a href=\./figures/8155.pdf\" target=\"_blank\">PDF</a></br><a href=\"./figures/8155.tsv\" target=\"_blank\">STATS</a></br><a href=\"http://www.ensembl.org/Homo_sapiens/Location/View?r=11:30607888-30608198\" target=\"_blank\">ENSEMBL</a></br><a href=\"http://genome-euro.ucsc.edu/cgi-bin/hgTracks?position=chr11:30607888-30608198&hgsid=192199020&knownGene=pack&hgFind.matches=uc004dqr.3,\" target=\"…	311	10	8155	island	0.352775580446909	0.0194653729889645	RP5-1024C24.1; MPPED2 (margin: RP5-1024C24.1; MPPED2)	4.6043397623561	0.000010825088224469	0.000481642281548978
2	25391656	25391911	<a href=\./figures/23231.pdf\" target=\"_blank\">PDF</a></br><a href=\"./figures/23231.tsv\" target=\"_blank\">STATS</a></br><a href=\"http://www.ensembl.org/Homo_sapiens/Location/View?r=2:25391656-25391911\" target=\"_blank\">ENSEMBL</a></br><a href=\"http://genome-euro.ucsc.edu/cgi-bin/hgTracks?position=chr2:25391656-25391911&hgsid=192199020&knownGene=pack&hgFind.matches=uc004dqr.3,\" target=\"…	256	10	23231	tss	0.510038197609345	0.969985226718026	POMC (margin: RP11-509E16.1; POMC)	4.59658202314656	0.000010825088224469	0.000481642281548978
16	56622951	56623549	<a href=\./figures/15946.pdf\" target=\"_blank\">PDF</a></br><a href=\"./figures/15946.tsv\" target=\"_blank\">STATS</a></br><a href=\"http://www.ensembl.org/Homo_sapiens/Location/View?r=16:56622951-56623549\" target=\"_blank\">ENSEMBL</a></br><a href=\"http://genome-euro.ucsc.edu/cgi-bin/hgTracks?position=chr16:56622951-56623549&hgsid=192199020&knownGene=pack&hgFind.matches=uc004dqr.3,\" target=…	599	10	15946	island	0.636100825322549	0.983983888442427	MT3 (margin: MT3)	4.5897707842345	0.000010825088224469	0.000481642281548978
3	134369339	134370241	<a href=\./figures/29500.pdf\" target=\"_blank\">PDF</a></br><a href=\"./figures/29500.tsv\" target=\"_blank\">STATS</a></br><a href=\"http://www.ensembl.org/Homo_sapiens/Location/View?r=3:134369339-134370241\" target=\"_blank\">ENSEMBL</a></br><a href=\"http://genome-euro.ucsc.edu/cgi-bin/hgTracks?position=chr3:134369339-134370241&hgsid=192199020&knownGene=pack&hgFind.matches=uc004dqr.3,\" targe…	903	13	29500	island	0.415459573075669	0.8997910829853	EPHB1; KY (margin: EPHB1; KY)	4.50458372506702	0.00000865334692229295	0.000481642281548978
3	173115252	173116248	<a href=\./figures/29671.pdf\" target=\"_blank\">PDF</a></br><a href=\"./figures/29671.tsv\" target=\"_blank\">STATS</a></br><a href=\"http://www.ensembl.org/Homo_sapiens/Location/View?r=3:173115252-173116248\" target=\"_blank\">ENSEMBL</a></br><a href=\"http://genome-euro.ucsc.edu/cgi-bin/hgTracks?position=chr3:173115252-173116248&hgsid=192199020&knownGene=pack&hgFind.matches=uc004dqr.3,\" targe…	997	13	29671	island	0.545143368673156	0.94884512720159	NLGN1 (margin: NLGN1)	4.38336265085841	0.00000865334692229295	0.000481642281548978
5	170736021	170736572	<a href=\./figures/33379.pdf\" target=\"_blank\">PDF</a></br><a href=\"./figures/33379.tsv\" target=\"_blank\">STATS</a></br><a href=\"http://www.ensembl.org/Homo_sapiens/Location/View?r=5:170736021-170736572\" target=\"_blank\">ENSEMBL</a></br><a href=\"http://genome-euro.ucsc.edu/cgi-bin/hgTracks?position=chr5:170736021-170736572&hgsid=192199020&knownGene=pack&hgFind.matches=uc004dqr.3,\" targe…	552	10	33379	island	0.760426508987442	0.98100218768884	TLX3 (margin: RANBP17; TLX3)	4.34011259024363	0.000010825088224469	0.000481642281548978
6	30881112	30881842	<a href=\./figures/33835.pdf\" target=\"_blank\">PDF</a></br><a href=\"./figures/33835.tsv\" target=\"_blank\">STATS</a></br><a href=\"http://www.ensembl.org/Homo_sapiens/Location/View?r=6:30881112-30881842\" target=\"_blank\">ENSEMBL</a></br><a href=\"http://genome-euro.ucsc.edu/cgi-bin/hgTracks?position=chr6:30881112-30881842&hgsid=192199020&knownGene=pack&hgFind.matches=uc004dqr.3,\" target=\"…	731	23	33835	gene	0.916063495221241	0.106615375817754	GTF2H4; VARS2 (margin: RN7SL175P; GTF2H4; VARS2)	4.30720014147233	0.00000928499146093915	0.000481642281548978
8	144635260	144635610	<a href=\./figures/40668.pdf\" target=\"_blank\">PDF</a></br><a href=\"./figures/40668.tsv\" target=\"_blank\">STATS</a></br><a href=\"http://www.ensembl.org/Homo_sapiens/Location/View?r=8:144635260-144635610\" target=\"_blank\">ENSEMBL</a></br><a href=\"http://genome-euro.ucsc.edu/cgi-bin/hgTracks?position=chr8:144635260-144635610&hgsid=192199020&knownGene=pack&hgFind.matches=uc004dqr.3,\" targe…	351	10	40668	island	0.546792422147744	0.954588509583195	GSDMD (margin: 7SK; GSDMD; ZC3H3; RP11-661A12.5)	4.11234076640507	0.000010825088224469	0.000481642281548978
11	8615356	8616172	<a href=\./figures/8033.pdf\" target=\"_blank\">PDF</a></br><a href=\"./figures/8033.tsv\" target=\"_blank\">STATS</a></br><a href=\"http://www.ensembl.org/Homo_sapiens/Location/View?r=11:8615356-8616172\" target=\"_blank\">ENSEMBL</a></br><a href=\"http://genome-euro.ucsc.edu/cgi-bin/hgTracks?position=chr11:8615356-8616172&hgsid=192199020&knownGene=pack&hgFind.matches=uc004dqr.3,\" target=\"_bla…	817	16	8033	island	0.817690303785516	0.970299720330549	STK33 (margin: STK33)	3.89056041229834	0.00000893724049124278	0.000481642281548978
6	30923241	30924004	<a href=\./figures/35746.pdf\" target=\"_blank\">PDF</a></br><a href=\"./figures/35746.tsv\" target=\"_blank\">STATS</a></br><a href=\"http://www.ensembl.org/Homo_sapiens/Location/View?r=6:30923241-30924004\" target=\"_blank\">ENSEMBL</a></br><a href=\"http://genome-euro.ucsc.edu/cgi-bin/hgTracks?position=chr6:30923241-30924004&hgsid=192199020&knownGene=pack&hgFind.matches=uc004dqr.3,\" target=\"…	764	17	35746	island	0.49382185918178	0.909336736946094	DPCR1; HCG21 (margin: DPCR1; HCG21)	3.81201377216961	0.00000973429013229147	0.000481642281548978
2	177053274	177053568	<a href=\./figures/24915.pdf\" target=\"_blank\">PDF</a></br><a href=\"./figures/24915.tsv\" target=\"_blank\">STATS</a></br><a href=\"http://www.ensembl.org/Homo_sapiens/Location/View?r=2:177053274-177053568\" target=\"_blank\">ENSEMBL</a></br><a href=\"http://genome-euro.ucsc.edu/cgi-bin/hgTracks?position=chr2:177053274-177053568&hgsid=192199020&knownGene=pack&hgFind.matches=uc004dqr.3,\" targe…	295	10	24915	island	0.074999458770642	0.494011444618874	HOXD1; HOXD-AS1 (margin: AC009336.24; HOXD1; HOXD-AS1)	3.66711708720794	0.000010825088224469	0.000481642281548978
2	65215361	65215753	<a href=\./figures/23393.pdf\" target=\"_blank\">PDF</a></br><a href=\"./figures/23393.tsv\" target=\"_blank\">STATS</a></br><a href=\"http://www.ensembl.org/Homo_sapiens/Location/View?r=2:65215361-65215753\" target=\"_blank\">ENSEMBL</a></br><a href=\"http://genome-euro.ucsc.edu/cgi-bin/hgTracks?position=chr2:65215361-65215753&hgsid=192199020&knownGene=pack&hgFind.matches=uc004dqr.3,\" target=\"…	393	10	23393	tss;island	0.0517844800255078	0.430555529169947	SLC1A4 (margin: SLC1A4; RNU6-548P)	3.62839892746123	0.000010825088224469	0.000481642281548978
5	178487123	178487576	<a href=\./figures/32548.pdf\" target=\"_blank\">PDF</a></br><a href=\"./figures/32548.tsv\" target=\"_blank\">STATS</a></br><a href=\"http://www.ensembl.org/Homo_sapiens/Location/View?r=5:178487123-178487576\" target=\"_blank\">ENSEMBL</a></br><a href=\"http://genome-euro.ucsc.edu/cgi-bin/hgTracks?position=chr5:178487123-178487576&hgsid=192199020&knownGene=pack&hgFind.matches=uc004dqr.3,\" targe…	454	10	32548	tss	0.0813658167797956	0.485387572725236	ZNF354C (margin: ZNF354C)	3.59747219590464	0.000010825088224469	0.000481642281548978
20	13200929	13200992	<a href=\./figures/25601.pdf\" target=\"_blank\">PDF</a></br><a href=\"./figures/25601.tsv\" target=\"_blank\">STATS</a></br><a href=\"http://www.ensembl.org/Homo_sapiens/Location/View?r=20:13200929-13200992\" target=\"_blank\">ENSEMBL</a></br><a href=\"http://genome-euro.ucsc.edu/cgi-bin/hgTracks?position=chr20:13200929-13200992&hgsid=192199020&knownGene=pack&hgFind.matches=uc004dqr.3,\" target=…	64	10	25601	tss	0.841141195173103	0.986676702795044	ISM1 (margin: ISM1)	3.48012961305301	0.000010825088224469	0.000481642281548978
5	121414025	121414425	<a href=\./figures/33044.pdf\" target=\"_blank\">PDF</a></br><a href=\"./figures/33044.tsv\" target=\"_blank\">STATS</a></br><a href=\"http://www.ensembl.org/Homo_sapiens/Location/View?r=5:121414025-121414425\" target=\"_blank\">ENSEMBL</a></br><a href=\"http://genome-euro.ucsc.edu/cgi-bin/hgTracks?position=chr5:121414025-121414425&hgsid=192199020&knownGene=pack&hgFind.matches=uc004dqr.3,\" targe…	401	13	33044	island	0.393905151173706	0.0773762260726384	LOX (margin: SRFBP1; LOX)	3.4244587319886	0.00000865334692229295	0.000481642281548978
10	82116203	82116596	<a href=\./figures/4654.pdf\" target=\"_blank\">PDF</a></br><a href=\"./figures/4654.tsv\" target=\"_blank\">STATS</a></br><a href=\"http://www.ensembl.org/Homo_sapiens/Location/View?r=10:82116203-82116596\" target=\"_blank\">ENSEMBL</a></br><a href=\"http://genome-euro.ucsc.edu/cgi-bin/hgTracks?position=chr10:82116203-82116596&hgsid=192199020&knownGene=pack&hgFind.matches=uc004dqr.3,\" target=\"…	394	10	4654	gene;tss;island	0.856715621108197	0.980259837322954	DYDC2; DYDC1 (margin: DYDC2; DYDC1)	3.3994606415489	0.000010825088224469	0.000481642281548978
7	99517136	99517509	<a href=\./figures/38741.pdf\" target=\"_blank\">PDF</a></br><a href=\"./figures/38741.tsv\" target=\"_blank\">STATS</a></br><a href=\"http://www.ensembl.org/Homo_sapiens/Location/View?r=7:99517136-99517509\" target=\"_blank\">ENSEMBL</a></br><a href=\"http://genome-euro.ucsc.edu/cgi-bin/hgTracks?position=chr7:99517136-99517509&hgsid=192199020&knownGene=pack&hgFind.matches=uc004dqr.3,\" target=\"…	374	12	38741	island	0.0454038322611644	0.337406655514221	TRIM4 (margin: RP4-604G5.1; TRIM4; GJC3)	3.21658317038588	0.00000887522761260815	0.000481642281548978
8	82192519	82192931	<a href=\./figures/40417.pdf\" target=\"_blank\">PDF</a></br><a href=\"./figures/40417.tsv\" target=\"_blank\">STATS</a></br><a href=\"http://www.ensembl.org/Homo_sapiens/Location/View?r=8:82192519-82192931\" target=\"_blank\">ENSEMBL</a></br><a href=\"http://genome-euro.ucsc.edu/cgi-bin/hgTracks?position=chr8:82192519-82192931&hgsid=192199020&knownGene=pack&hgFind.matches=uc004dqr.3,\" target=\"…	413	10	40417	island	0.102944268818963	0.433480268343786	FABP5; RP11-363E6.3 (margin: FABP5; RP11-363E6.4; RP11-363E6.3)	2.94402937867771	0.000010825088224469	0.000481642281548978
6	32632565	32633163	<a href=\./figures/34126.pdf\" target=\"_blank\">PDF</a></br><a href=\"./figures/34126.tsv\" target=\"_blank\">STATS</a></br><a href=\"http://www.ensembl.org/Homo_sapiens/Location/View?r=6:32632565-32633163\" target=\"_blank\">ENSEMBL</a></br><a href=\"http://genome-euro.ucsc.edu/cgi-bin/hgTracks?position=chr6:32632565-32633163&hgsid=192199020&knownGene=pack&hgFind.matches=uc004dqr.3,\" target=\"…	599	22	34126	gene;island	0.53770860447779	0.936017903306908	HLA-DQB1 (margin: HLA-DQB1-AS1; HLA-DQB1; XXbac-BPG254F23.6)	2.90046006728638	0.0000103464201900044	0.000481642281548978
15	40544855	40545511	<a href=\./figures/13290.pdf\" target=\"_blank\">PDF</a></br><a href=\"./figures/13290.tsv\" target=\"_blank\">STATS</a></br><a href=\"http://www.ensembl.org/Homo_sapiens/Location/View?r=15:40544855-40545511\" target=\"_blank\">ENSEMBL</a></br><a href=\"http://genome-euro.ucsc.edu/cgi-bin/hgTracks?position=chr15:40544855-40545511&hgsid=192199020&knownGene=pack&hgFind.matches=uc004dqr.3,\" target=…	657	11	13290	gene;island	0.794845058384272	0.979412996476142	RP11-133K1.2; PAK6; C15orf56 (margin: RP11-133K1.2; PAK6; C15orf56)	3.48322225261673	0.0000113405686161104	0.000502284093615363
7	1250038	1251125	<a href=\./figures/38089.pdf\" target=\"_blank\">PDF</a></br><a href=\"./figures/38089.tsv\" target=\"_blank\">STATS</a></br><a href=\"http://www.ensembl.org/Homo_sapiens/Location/View?r=7:1250038-1251125\" target=\"_blank\">ENSEMBL</a></br><a href=\"http://genome-euro.ucsc.edu/cgi-bin/hgTracks?position=chr7:1250038-1251125&hgsid=192199020&knownGene=pack&hgFind.matches=uc004dqr.3,\" target=\"_bla…	1088	17	38089	island	0.112094919269385	0.773255958231344	(margin: )	4.67748871953129	0.0000121477221636819	0.000535599116574284
5	134871462	134872315	<a href=\./figures/33138.pdf\" target=\"_blank\">PDF</a></br><a href=\"./figures/33138.tsv\" target=\"_blank\">STATS</a></br><a href=\"http://www.ensembl.org/Homo_sapiens/Location/View?r=5:134871462-134872315\" target=\"_blank\">ENSEMBL</a></br><a href=\"http://genome-euro.ucsc.edu/cgi-bin/hgTracks?position=chr5:134871462-134872315&hgsid=192199020&knownGene=pack&hgFind.matches=uc004dqr.3,\" targe…	854	21	33138	island	0.641148685677779	0.97274171636208	NEUROG1 (margin: NEUROG1)	3.02263366341333	0.0000122523539611219	0.000537778995482757
6	28984234	28985069	<a href=\./figures/35610.pdf\" target=\"_blank\">PDF</a></br><a href=\"./figures/35610.tsv\" target=\"_blank\">STATS</a></br><a href=\"http://www.ensembl.org/Homo_sapiens/Location/View?r=6:28984234-28985069\" target=\"_blank\">ENSEMBL</a></br><a href=\"http://genome-euro.ucsc.edu/cgi-bin/hgTracks?position=chr6:28984234-28985069&hgsid=192199020&knownGene=pack&hgFind.matches=uc004dqr.3,\" target=\"…	836	24	35610	island	0.014890711084699	0.325226476345949	(margin: ZNF311; OR2AD1P)	4.57263775293206	0.0000124540603372174	0.000544181004151775
1	39874802	39875238	<a href=\./figures/446.pdf\" target=\"_blank\">PDF</a></br><a href=\"./figures/446.tsv\" target=\"_blank\">STATS</a></br><a href=\"http://www.ensembl.org/Homo_sapiens/Location/View?r=1:39874802-39875238\" target=\"_blank\">ENSEMBL</a></br><a href=\"http://genome-euro.ucsc.edu/cgi-bin/hgTracks?position=chr1:39874802-39875238&hgsid=192199020&knownGene=pack&hgFind.matches=uc004dqr.3,\" target=\"_bla…	437	13	446	gene;island	0.749083284594664	0.0195853546916556	MACF1; KIAA0754 (margin: MACF1; KIAA0754)	6.46184403925507	0.0000128838720843028	0.000557957553730875
17	56832804	56833425	<a href=\./figures/18605.pdf\" target=\"_blank\">PDF</a></br><a href=\"./figures/18605.tsv\" target=\"_blank\">STATS</a></br><a href=\"http://www.ensembl.org/Homo_sapiens/Location/View?r=17:56832804-56833425\" target=\"_blank\">ENSEMBL</a></br><a href=\"http://genome-euro.ucsc.edu/cgi-bin/hgTracks?position=chr17:56832804-56833425&hgsid=192199020&knownGene=pack&hgFind.matches=uc004dqr.3,\" target=…	622	13	18605	island	0.80513172022297	0.375614524570627	PPM1E (margin: PPM1E)	2.7354856784992	0.0000128838720843028	0.000557957553730875
11	8615506	8616172	<a href=\./figures/7126.pdf\" target=\"_blank\">PDF</a></br><a href=\"./figures/7126.tsv\" target=\"_blank\">STATS</a></br><a href=\"http://www.ensembl.org/Homo_sapiens/Location/View?r=11:8615506-8616172\" target=\"_blank\">ENSEMBL</a></br><a href=\"http://genome-euro.ucsc.edu/cgi-bin/hgTracks?position=chr11:8615506-8616172&hgsid=192199020&knownGene=pack&hgFind.matches=uc004dqr.3,\" target=\"_bla…	667	14	7126	tss	0.80220142772191	0.975519301792371	STK33 (margin: STK33)	3.94814190031348	0.0000135604712263751	0.000584660316946014
12	7282081	7282931	<a href=\./figures/9546.pdf\" target=\"_blank\">PDF</a></br><a href=\"./figures/9546.tsv\" target=\"_blank\">STATS</a></br><a href=\"http://www.ensembl.org/Homo_sapiens/Location/View?r=12:7282081-7282931\" target=\"_blank\">ENSEMBL</a></br><a href=\"http://genome-euro.ucsc.edu/cgi-bin/hgTracks?position=chr12:7282081-7282931&hgsid=192199020&knownGene=pack&hgFind.matches=uc004dqr.3,\" target=\"_bla…	851	14	9546	tss	0.661018848086109	0.0100009172378744	CLSTN3; RBP5; RP11-273B20.1 (margin: C1RL-AS1; RNU6-485P; CLSTN3; RBP5; RP11-273B20.1)	7.94526979696883	0.0000185957932626394	0.000798226473793649
8	38964784	38965492	<a href=\./figures/40239.pdf\" target=\"_blank\">PDF</a></br><a href=\"./figures/40239.tsv\" target=\"_blank\">STATS</a></br><a href=\"http://www.ensembl.org/Homo_sapiens/Location/View?r=8:38964784-38965492\" target=\"_blank\">ENSEMBL</a></br><a href=\"http://genome-euro.ucsc.edu/cgi-bin/hgTracks?position=chr8:38964784-38965492&hgsid=192199020&knownGene=pack&hgFind.matches=uc004dqr.3,\" target=\"…	709	11	40239	island	0.987795742966586	0.0845959705789077	ADAM32 (margin: ADAM9; ADAM32)	9.11044051861753	0.0000198459950781932	0.00084445142376382
11	70507825	70508659	<a href=\./figures/6793.pdf\" target=\"_blank\">PDF</a></br><a href=\"./figures/6793.tsv\" target=\"_blank\">STATS</a></br><a href=\"http://www.ensembl.org/Homo_sapiens/Location/View?r=11:70507825-70508659\" target=\"_blank\">ENSEMBL</a></br><a href=\"http://genome-euro.ucsc.edu/cgi-bin/hgTracks?position=chr11:70507825-70508659&hgsid=192199020&knownGene=pack&hgFind.matches=uc004dqr.3,\" target=\"…	835	11	6793	gene;island	0.6206726094009	0.95742757909136	SHANK2 (margin: SHANK2)	3.99127307297733	0.0000198459950781932	0.00084445142376382
13	96296979	96297338	<a href=\./figures/11503.pdf\" target=\"_blank\">PDF</a></br><a href=\"./figures/11503.tsv\" target=\"_blank\">STATS</a></br><a href=\"http://www.ensembl.org/Homo_sapiens/Location/View?r=13:96296979-96297338\" target=\"_blank\">ENSEMBL</a></br><a href=\"http://genome-euro.ucsc.edu/cgi-bin/hgTracks?position=chr13:96296979-96297338&hgsid=192199020&knownGene=pack&hgFind.matches=uc004dqr.3,\" target=…	360	10	11503	tss	0.0336124470734262	0.984614413821023	DZIP1 (margin: DZIP1; DNAJC3-AS1)	10.887631170617	0.0000216501764489381	0.0008938954208409
6	150346721	150347053	<a href=\./figures/35294.pdf\" target=\"_blank\">PDF</a></br><a href=\"./figures/35294.tsv\" target=\"_blank\">STATS</a></br><a href=\"http://www.ensembl.org/Homo_sapiens/Location/View?r=6:150346721-150347053\" target=\"_blank\">ENSEMBL</a></br><a href=\"http://genome-euro.ucsc.edu/cgi-bin/hgTracks?position=chr6:150346721-150347053&hgsid=192199020&knownGene=pack&hgFind.matches=uc004dqr.3,\" targe…	333	10	35294	tss	0.0143980304233854	0.685006919755904	RAET1L (margin: RAET1M; RAET1L)	6.87042686304948	0.0000216501764489381	0.0008938954208409
6	24911204	24911615	<a href=\./figures/34672.pdf\" target=\"_blank\">PDF</a></br><a href=\"./figures/34672.tsv\" target=\"_blank\">STATS</a></br><a href=\"http://www.ensembl.org/Homo_sapiens/Location/View?r=6:24911204-24911615\" target=\"_blank\">ENSEMBL</a></br><a href=\"http://genome-euro.ucsc.edu/cgi-bin/hgTracks?position=chr6:24911204-24911615&hgsid=192199020&knownGene=pack&hgFind.matches=uc004dqr.3,\" target=\"…	412	10	34672	tss	0.662097669521694	0.0554351583485236	FAM65B (margin: FAM65B)	5.96092045760912	0.0000216501764489381	0.0008938954208409
7	112726396	112726869	<a href=\./figures/37191.pdf\" target=\"_blank\">PDF</a></br><a href=\"./figures/37191.tsv\" target=\"_blank\">STATS</a></br><a href=\"http://www.ensembl.org/Homo_sapiens/Location/View?r=7:112726396-112726869\" target=\"_blank\">ENSEMBL</a></br><a href=\"http://genome-euro.ucsc.edu/cgi-bin/hgTracks?position=chr7:112726396-112726869&hgsid=192199020&knownGene=pack&hgFind.matches=uc004dqr.3,\" targe…	474	10	37191	gene;tss	0.365289005509416	0.955694278263995	GPR85 (margin: GPR85)	5.78931762507246	0.0000216501764489381	0.0008938954208409
12	12502846	12503544	<a href=\./figures/10246.pdf\" target=\"_blank\">PDF</a></br><a href=\"./figures/10246.tsv\" target=\"_blank\">STATS</a></br><a href=\"http://www.ensembl.org/Homo_sapiens/Location/View?r=12:12502846-12503544\" target=\"_blank\">ENSEMBL</a></br><a href=\"http://genome-euro.ucsc.edu/cgi-bin/hgTracks?position=chr12:12502846-12503544&hgsid=192199020&knownGene=pack&hgFind.matches=uc004dqr.3,\" target=…	699	10	10246	island	0.387336248049683	0.0192856239761743	MANSC1 (margin: RP11-757G14.1; LOH12CR1; MANSC1; LOH12CR2)	5.12469179141689	0.0000216501764489381	0.0008938954208409
12	72666976	72667707	<a href=\./figures/9218.pdf\" target=\"_blank\">PDF</a></br><a href=\"./figures/9218.tsv\" target=\"_blank\">STATS</a></br><a href=\"http://www.ensembl.org/Homo_sapiens/Location/View?r=12:72666976-72667707\" target=\"_blank\">ENSEMBL</a></br><a href=\"http://genome-euro.ucsc.edu/cgi-bin/hgTracks?position=chr12:72666976-72667707&hgsid=192199020&knownGene=pack&hgFind.matches=uc004dqr.3,\" target=\"…	732	10	9218	gene;island	0.281285821167427	0.854782822475993	TRHDE; TRHDE-AS1 (margin: TRHDE; TRHDE-AS1)	3.92886123908624	0.0000216501764489381	0.0008938954208409
6	32809263	32809657	<a href=\./figures/34148.pdf\" target=\"_blank\">PDF</a></br><a href=\"./figures/34148.tsv\" target=\"_blank\">STATS</a></br><a href=\"http://www.ensembl.org/Homo_sapiens/Location/View?r=6:32809263-32809657\" target=\"_blank\">ENSEMBL</a></br><a href=\"http://genome-euro.ucsc.edu/cgi-bin/hgTracks?position=chr6:32809263-32809657&hgsid=192199020&knownGene=pack&hgFind.matches=uc004dqr.3,\" target=\"…	395	10	34148	gene;island	0.982996671135545	0.951178806753021	PSMB8 (margin: XXbac-BPG246D15.8; PSMB9; TAP2; PSMB8; TAP1)	1.45644117595967	0.0000216501764489381	0.0008938954208409
1	39874802	39875069	<a href=\./figures/1521.pdf\" target=\"_blank\">PDF</a></br><a href=\"./figures/1521.tsv\" target=\"_blank\">STATS</a></br><a href=\"http://www.ensembl.org/Homo_sapiens/Location/View?r=1:39874802-39875069\" target=\"_blank\">ENSEMBL</a></br><a href=\"http://genome-euro.ucsc.edu/cgi-bin/hgTracks?position=chr1:39874802-39875069&hgsid=192199020&knownGene=pack&hgFind.matches=uc004dqr.3,\" target=\"_b…	268	12	1521	tss	0.701413966760644	0.019579171765185	MACF1; KIAA0754 (margin: MACF1; KIAA0754)	6.74092210636682	0.0000221880690315204	0.000904604789301818
6	46702683	46703422	<a href=\./figures/34360.pdf\" target=\"_blank\">PDF</a></br><a href=\"./figures/34360.tsv\" target=\"_blank\">STATS</a></br><a href=\"http://www.ensembl.org/Homo_sapiens/Location/View?r=6:46702683-46703422\" target=\"_blank\">ENSEMBL</a></br><a href=\"http://genome-euro.ucsc.edu/cgi-bin/hgTracks?position=chr6:46702683-46703422&hgsid=192199020&knownGene=pack&hgFind.matches=uc004dqr.3,\" target=\"…	740	12	34360	gene	0.443560134339727	0.966600301370836	PLA2G7 (margin: ANKRD66; PLA2G7)	5.06751942209754	0.0000221880690315204	0.000904604789301818
17	6679254	6679781	<a href=\./figures/17910.pdf\" target=\"_blank\">PDF</a></br><a href=\"./figures/17910.tsv\" target=\"_blank\">STATS</a></br><a href=\"http://www.ensembl.org/Homo_sapiens/Location/View?r=17:6679254-6679781\" target=\"_blank\">ENSEMBL</a></br><a href=\"http://genome-euro.ucsc.edu/cgi-bin/hgTracks?position=chr17:6679254-6679781&hgsid=192199020&knownGene=pack&hgFind.matches=uc004dqr.3,\" target=\"_b…	528	12	17910	island	0.614424575671903	0.976908724137983	XAF1; FBXO39 (margin: XAF1; FBXO39)	4.43006894695671	0.0000221880690315204	0.000904604789301818
17	46655164	46656093	<a href=\./figures/18480.pdf\" target=\"_blank\">PDF</a></br><a href=\"./figures/18480.tsv\" target=\"_blank\">STATS</a></br><a href=\"http://www.ensembl.org/Homo_sapiens/Location/View?r=17:46655164-46656093\" target=\"_blank\">ENSEMBL</a></br><a href=\"http://genome-euro.ucsc.edu/cgi-bin/hgTracks?position=chr17:46655164-46656093&hgsid=192199020&knownGene=pack&hgFind.matches=uc004dqr.3,\" target=…	930	18	18480	island	0.861903600588421	0.973589808886521	HOXB-AS3; HOXB3; HOXB4; MIR10A (margin: HOXB-AS3; HOXB3; HOXB4; MIR10A)	1.85085932785545	0.0000238923159635978	0.000970028028122071
3	161089871	161091175	<a href=\./figures/28698.pdf\" target=\"_blank\">PDF</a></br><a href=\"./figures/28698.tsv\" target=\"_blank\">STATS</a></br><a href=\"http://www.ensembl.org/Homo_sapiens/Location/View?r=3:161089871-161091175\" target=\"_blank\">ENSEMBL</a></br><a href=\"http://genome-euro.ucsc.edu/cgi-bin/hgTracks?position=chr3:161089871-161091175&hgsid=192199020&knownGene=pack&hgFind.matches=uc004dqr.3,\" targe…	1305	14	28698	tss	0.529136901975031	0.0140962224154243	SPTSSB (margin: SPTSSB)	6.50907140384548	0.0000253261742022006	0.00102397610550308
10	124894943	124895886	<a href=\./figures/6215.pdf\" target=\"_blank\">PDF</a></br><a href=\"./figures/6215.tsv\" target=\"_blank\">STATS</a></br><a href=\"http://www.ensembl.org/Homo_sapiens/Location/View?r=10:124894943-124895886\" target=\"_blank\">ENSEMBL</a></br><a href=\"http://genome-euro.ucsc.edu/cgi-bin/hgTracks?position=chr10:124894943-124895886&hgsid=192199020&knownGene=pack&hgFind.matches=uc004dqr.3,\" targe…	944	13	6215	island	0.540449286208392	0.984132632432924	HMX3 (margin: HMX3; HMX2)	5.82339338375622	0.0000267292271599715	0.00107180901006898
3	125899370	125900108	<a href=\./figures/29427.pdf\" target=\"_blank\">PDF</a></br><a href=\"./figures/29427.tsv\" target=\"_blank\">STATS</a></br><a href=\"http://www.ensembl.org/Homo_sapiens/Location/View?r=3:125899370-125900108\" target=\"_blank\">ENSEMBL</a></br><a href=\"http://genome-euro.ucsc.edu/cgi-bin/hgTracks?position=chr3:125899370-125900108&hgsid=192199020&knownGene=pack&hgFind.matches=uc004dqr.3,\" targe…	739	13	29427	island	0.771005040626923	0.978300358171065	ALDH1L1-AS2; ALDH1L1 (margin: ALDH1L1-AS2; ALDH1L1)	3.65702788807382	0.0000267292271599715	0.00107180901006898
11	86383182	86383940	<a href=\./figures/8712.pdf\" target=\"_blank\">PDF</a></br><a href=\"./figures/8712.tsv\" target=\"_blank\">STATS</a></br><a href=\"http://www.ensembl.org/Homo_sapiens/Location/View?r=11:86383182-86383940\" target=\"_blank\">ENSEMBL</a></br><a href=\"http://genome-euro.ucsc.edu/cgi-bin/hgTracks?position=chr11:86383182-86383940&hgsid=192199020&knownGene=pack&hgFind.matches=uc004dqr.3,\" target=\"…	759	20	8712	island	0.838720686602795	0.96352931950991	ME3 (margin: ME3)	2.19801446502664	0.0000289778352359965	0.00115721322352274
2	29337946	29338258	<a href=\./figures/23282.pdf\" target=\"_blank\">PDF</a></br><a href=\"./figures/23282.tsv\" target=\"_blank\">STATS</a></br><a href=\"http://www.ensembl.org/Homo_sapiens/Location/View?r=2:29337946-29338258\" target=\"_blank\">ENSEMBL</a></br><a href=\"http://genome-euro.ucsc.edu/cgi-bin/hgTracks?position=chr2:29337946-29338258&hgsid=192199020&knownGene=pack&hgFind.matches=uc004dqr.3,\" target=\"…	313	9	23282	tss	0.005634909783557	0.988847267201387	CLIP4 (margin: CLIP4)	13.3242455508047	0.0000411353352529823	0.00116518228693331
12	51566731	51567112	<a href=\./figures/9712.pdf\" target=\"_blank\">PDF</a></br><a href=\"./figures/9712.tsv\" target=\"_blank\">STATS</a></br><a href=\"http://www.ensembl.org/Homo_sapiens/Location/View?r=12:51566731-51567112\" target=\"_blank\">ENSEMBL</a></br><a href=\"http://genome-euro.ucsc.edu/cgi-bin/hgTracks?position=chr12:51566731-51567112&hgsid=192199020&knownGene=pack&hgFind.matches=uc004dqr.3,\" target=\"…	382	9	9712	tss	0.0117439403661542	0.977694458050462	TFCP2 (margin: RNU6-199P; TFCP2)	12.648236650786	0.0000411353352529823	0.00116518228693331
14	75593812	75594058	<a href=\./figures/12516.pdf\" target=\"_blank\">PDF</a></br><a href=\"./figures/12516.tsv\" target=\"_blank\">STATS</a></br><a href=\"http://www.ensembl.org/Homo_sapiens/Location/View?r=14:75593812-75594058\" target=\"_blank\">ENSEMBL</a></br><a href=\"http://genome-euro.ucsc.edu/cgi-bin/hgTracks?position=chr14:75593812-75594058&hgsid=192199020&knownGene=pack&hgFind.matches=uc004dqr.3,\" target=…	247	9	12516	tss	0.00663586743108227	0.982688831464761	RP11-950C14.7; NEK9 (margin: RP11-950C14.7; NEK9; HIF1AP1; TMED10)	12.5167850924263	0.0000411353352529823	0.00116518228693331
19	9649241	9649542	<a href=\./figures/21500.pdf\" target=\"_blank\">PDF</a></br><a href=\"./figures/21500.tsv\" target=\"_blank\">STATS</a></br><a href=\"http://www.ensembl.org/Homo_sapiens/Location/View?r=19:9649241-9649542\" target=\"_blank\">ENSEMBL</a></br><a href=\"http://genome-euro.ucsc.edu/cgi-bin/hgTracks?position=chr19:9649241-9649542&hgsid=192199020&knownGene=pack&hgFind.matches=uc004dqr.3,\" target=\"_b…	302	9	21500	island	0.00442686285163424	0.965967289520907	ZNF426 (margin: ZNF426)	12.3931158493734	0.0000411353352529823	0.00116518228693331
6	30652202	30652399	<a href=\./figures/33802.pdf\" target=\"_blank\">PDF</a></br><a href=\"./figures/33802.tsv\" target=\"_blank\">STATS</a></br><a href=\"http://www.ensembl.org/Homo_sapiens/Location/View?r=6:30652202-30652399\" target=\"_blank\">ENSEMBL</a></br><a href=\"http://genome-euro.ucsc.edu/cgi-bin/hgTracks?position=chr6:30652202-30652399&hgsid=192199020&knownGene=pack&hgFind.matches=uc004dqr.3,\" target=\"…	198	9	33802	gene;island	0.0196695172016081	0.982218110656986	PPP1R18 (margin: DHX16; PPP1R18; NRM)	12.2577007671559	0.0000411353352529823	0.00116518228693331
1	207224090	207224740	<a href=\./figures/4146.pdf\" target=\"_blank\">PDF</a></br><a href=\"./figures/4146.tsv\" target=\"_blank\">STATS</a></br><a href=\"http://www.ensembl.org/Homo_sapiens/Location/View?r=1:207224090-207224740\" target=\"_blank\">ENSEMBL</a></br><a href=\"http://genome-euro.ucsc.edu/cgi-bin/hgTracks?position=chr1:207224090-207224740&hgsid=192199020&knownGene=pack&hgFind.matches=uc004dqr.3,\" target=…	651	9	4146	island	0.00489704937063272	0.95478311085124	PFKFB2; YOD1 (margin: PFKFB2; snoU13; YOD1)	12.1164033174302	0.0000411353352529823	0.00116518228693331
22	45608428	45608713	<a href=\./figures/27219.pdf\" target=\"_blank\">PDF</a></br><a href=\"./figures/27219.tsv\" target=\"_blank\">STATS</a></br><a href=\"http://www.ensembl.org/Homo_sapiens/Location/View?r=22:45608428-45608713\" target=\"_blank\">ENSEMBL</a></br><a href=\"http://genome-euro.ucsc.edu/cgi-bin/hgTracks?position=chr22:45608428-45608713&hgsid=192199020&knownGene=pack&hgFind.matches=uc004dqr.3,\" target=…	286	9	27219	tss	0.0117868265461811	0.97950754352231	KIAA0930 (margin: KIAA0930; MIR1249)	11.8454106942671	0.0000411353352529823	0.00116518228693331
3	50378407	50378664	<a href=\./figures/28353.pdf\" target=\"_blank\">PDF</a></br><a href=\"./figures/28353.tsv\" target=\"_blank\">STATS</a></br><a href=\"http://www.ensembl.org/Homo_sapiens/Location/View?r=3:50378407-50378664\" target=\"_blank\">ENSEMBL</a></br><a href=\"http://genome-euro.ucsc.edu/cgi-bin/hgTracks?position=chr3:50378407-50378664&hgsid=192199020&knownGene=pack&hgFind.matches=uc004dqr.3,\" target=\"…	258	9	28353	tss	0.0100739811676424	0.974615941374696	ZMYND10-AS1; RASSF1; ZMYND10 (margin: ZMYND10-AS1; CYB561D2; XXcos-LUCA11.5; RASSF1; ZMYND10; NPRL2)	11.7341164497469	0.0000411353352529823	0.00116518228693331
6	28367279	28367898	<a href=\./figures/35588.pdf\" target=\"_blank\">PDF</a></br><a href=\"./figures/35588.tsv\" target=\"_blank\">STATS</a></br><a href=\"http://www.ensembl.org/Homo_sapiens/Location/View?r=6:28367279-28367898\" target=\"_blank\">ENSEMBL</a></br><a href=\"http://genome-euro.ucsc.edu/cgi-bin/hgTracks?position=chr6:28367279-28367898&hgsid=192199020&knownGene=pack&hgFind.matches=uc004dqr.3,\" target=\"…	620	9	35588	island	0.0103104208311496	0.940184868799542	ZSCAN12 (margin: RNU2-45P; ZSCAN12)	11.3431463545943	0.0000411353352529823	0.00116518228693331
7	27209195	27209582	<a href=\./figures/37497.pdf\" target=\"_blank\">PDF</a></br><a href=\"./figures/37497.tsv\" target=\"_blank\">STATS</a></br><a href=\"http://www.ensembl.org/Homo_sapiens/Location/View?r=7:27209195-27209582\" target=\"_blank\">ENSEMBL</a></br><a href=\"http://genome-euro.ucsc.edu/cgi-bin/hgTracks?position=chr7:27209195-27209582&hgsid=192199020&knownGene=pack&hgFind.matches=uc004dqr.3,\" target=\"…	388	9	37497	tss	0.0132882853325215	0.977705701573419	HOXA-AS4; HOXA9; RP1-170O19.20; MIR196B; HOXA10 (margin: RP1-170O19.21; HOXA-AS4; HOXA7; HOXA9; RP1-170O19.20; MIR196B; HOXA10; HOXA11)	11.1767334371529	0.0000411353352529823	0.00116518228693331
5	140207460	140208201	<a href=\./figures/31797.pdf\" target=\"_blank\">PDF</a></br><a href=\"./figures/31797.tsv\" target=\"_blank\">STATS</a></br><a href=\"http://www.ensembl.org/Homo_sapiens/Location/View?r=5:140207460-140208201\" target=\"_blank\">ENSEMBL</a></br><a href=\"http://genome-euro.ucsc.edu/cgi-bin/hgTracks?position=chr5:140207460-140208201&hgsid=192199020&knownGene=pack&hgFind.matches=uc004dqr.3,\" targe…	742	9	31797	gene;island	0.937397171874039	0.0137229414213723	PCDHA1; PCDHA2; PCDHA3; PCDHA4; PCDHA5; PCDHA6 (margin: PCDHA1; PCDHA2; PCDHA3; PCDHA4; PCDHA5; PCDHA6; PCDHA7)	11.016142561715	0.0000411353352529823	0.00116518228693331
7	25219840	25220162	<a href=\./figures/37480.pdf\" target=\"_blank\">PDF</a></br><a href=\"./figures/37480.tsv\" target=\"_blank\">STATS</a></br><a href=\"http://www.ensembl.org/Homo_sapiens/Location/View?r=7:25219840-25220162\" target=\"_blank\">ENSEMBL</a></br><a href=\"http://genome-euro.ucsc.edu/cgi-bin/hgTracks?position=chr7:25219840-25220162&hgsid=192199020&knownGene=pack&hgFind.matches=uc004dqr.3,\" target=\"…	323	9	37480	tss	0.0119569697466145	0.960595422926789	C7orf31 (margin: AC004129.7; C7orf31)	10.8186454375912	0.0000411353352529823	0.00116518228693331
8	98290148	98290601	<a href=\./figures/40476.pdf\" target=\"_blank\">PDF</a></br><a href=\"./figures/40476.tsv\" target=\"_blank\">STATS</a></br><a href=\"http://www.ensembl.org/Homo_sapiens/Location/View?r=8:98290148-98290601\" target=\"_blank\">ENSEMBL</a></br><a href=\"http://genome-euro.ucsc.edu/cgi-bin/hgTracks?position=chr8:98290148-98290601&hgsid=192199020&knownGene=pack&hgFind.matches=uc004dqr.3,\" target=\"…	454	9	40476	island	0.964550902223942	0.0238116317415486	TSPYL5 (margin: TSPYL5)	10.8014474600714	0.0000411353352529823	0.00116518228693331
13	67804285	67804744	<a href=\./figures/11769.pdf\" target=\"_blank\">PDF</a></br><a href=\"./figures/11769.tsv\" target=\"_blank\">STATS</a></br><a href=\"http://www.ensembl.org/Homo_sapiens/Location/View?r=13:67804285-67804744\" target=\"_blank\">ENSEMBL</a></br><a href=\"http://genome-euro.ucsc.edu/cgi-bin/hgTracks?position=chr13:67804285-67804744&hgsid=192199020&knownGene=pack&hgFind.matches=uc004dqr.3,\" target=…	460	9	11769	island	0.780390905852429	0.00487198215449134	PCDH9 (margin: PCDH9)	10.7605077626527	0.0000411353352529823	0.00116518228693331
19	17413767	17414399	<a href=\./figures/21734.pdf\" target=\"_blank\">PDF</a></br><a href=\"./figures/21734.tsv\" target=\"_blank\">STATS</a></br><a href=\"http://www.ensembl.org/Homo_sapiens/Location/View?r=19:17413767-17414399\" target=\"_blank\">ENSEMBL</a></br><a href=\"http://genome-euro.ucsc.edu/cgi-bin/hgTracks?position=chr19:17413767-17414399&hgsid=192199020&knownGene=pack&hgFind.matches=uc004dqr.3,\" target=…	633	9	21734	island	0.0142565306545315	0.975876949813787	MRPL34; ABHD8 (margin: MRPL34; DDA1; ABHD8; CTD-2278I10.4)	10.6142904351357	0.0000411353352529823	0.00116518228693331
8	145024637	145025178	<a href=\./figures/39502.pdf\" target=\"_blank\">PDF</a></br><a href=\"./figures/39502.tsv\" target=\"_blank\">STATS</a></br><a href=\"http://www.ensembl.org/Homo_sapiens/Location/View?r=8:145024637-145025178\" target=\"_blank\">ENSEMBL</a></br><a href=\"http://genome-euro.ucsc.edu/cgi-bin/hgTracks?position=chr8:145024637-145025178&hgsid=192199020&knownGene=pack&hgFind.matches=uc004dqr.3,\" targe…	542	9	39502	gene;island	0.0180459440307337	0.958787109600776	PLEC (margin: PLEC; MIR661)	10.0831619375514	0.0000411353352529823	0.00116518228693331
13	92050675	92050843	<a href=\./figures/11496.pdf\" target=\"_blank\">PDF</a></br><a href=\"./figures/11496.tsv\" target=\"_blank\">STATS</a></br><a href=\"http://www.ensembl.org/Homo_sapiens/Location/View?r=13:92050675-92050843\" target=\"_blank\">ENSEMBL</a></br><a href=\"http://genome-euro.ucsc.edu/cgi-bin/hgTracks?position=chr13:92050675-92050843&hgsid=192199020&knownGene=pack&hgFind.matches=uc004dqr.3,\" target=…	169	9	11496	tss	0.586369616538666	0.00778236858805708	GPC5 (margin: GPC5)	10.0027305531569	0.0000411353352529823	0.00116518228693331
12	21810791	21811034	<a href=\./figures/9600.pdf\" target=\"_blank\">PDF</a></br><a href=\"./figures/9600.tsv\" target=\"_blank\">STATS</a></br><a href=\"http://www.ensembl.org/Homo_sapiens/Location/View?r=12:21810791-21811034\" target=\"_blank\">ENSEMBL</a></br><a href=\"http://genome-euro.ucsc.edu/cgi-bin/hgTracks?position=chr12:21810791-21811034&hgsid=192199020&knownGene=pack&hgFind.matches=uc004dqr.3,\" target=\"…	244	9	9600	tss	0.0184495721888354	0.956869707858189	LDHB (margin: RP11-59N23.3; LDHB)	9.90128096095872	0.0000411353352529823	0.00116518228693331
6	28778091	28778676	<a href=\./figures/35595.pdf\" target=\"_blank\">PDF</a></br><a href=\"./figures/35595.tsv\" target=\"_blank\">STATS</a></br><a href=\"http://www.ensembl.org/Homo_sapiens/Location/View?r=6:28778091-28778676\" target=\"_blank\">ENSEMBL</a></br><a href=\"http://genome-euro.ucsc.edu/cgi-bin/hgTracks?position=chr6:28778091-28778676&hgsid=192199020&knownGene=pack&hgFind.matches=uc004dqr.3,\" target=\"…	586	9	35595	island	0.95118128240077	0.0123132699593496	(margin: )	9.88635406175719	0.0000411353352529823	0.00116518228693331
16	4588414	4589127	<a href=\./figures/15671.pdf\" target=\"_blank\">PDF</a></br><a href=\"./figures/15671.tsv\" target=\"_blank\">STATS</a></br><a href=\"http://www.ensembl.org/Homo_sapiens/Location/View?r=16:4588414-4589127\" target=\"_blank\">ENSEMBL</a></br><a href=\"http://genome-euro.ucsc.edu/cgi-bin/hgTracks?position=chr16:4588414-4589127&hgsid=192199020&knownGene=pack&hgFind.matches=uc004dqr.3,\" target=\"_b…	714	11	15671	island	0.0196143303051212	0.977907909257072	CDIP1 (margin: CDIP1)	9.7222331887137	0.0000340217058483312	0.00116518228693331
7	138720786	138721065	<a href=\./figures/37927.pdf\" target=\"_blank\">PDF</a></br><a href=\"./figures/37927.tsv\" target=\"_blank\">STATS</a></br><a href=\"http://www.ensembl.org/Homo_sapiens/Location/View?r=7:138720786-138721065\" target=\"_blank\">ENSEMBL</a></br><a href=\"http://genome-euro.ucsc.edu/cgi-bin/hgTracks?position=chr7:138720786-138721065&hgsid=192199020&knownGene=pack&hgFind.matches=uc004dqr.3,\" targe…	280	9	37927	tss;island	0.0309654566815891	0.980251476789922	ZC3HAV1L (margin: ZC3HAV1L; ZC3HAV1)	9.27283468292766	0.0000411353352529823	0.00116518228693331
5	23507450	23507656	<a href=\./figures/32001.pdf\" target=\"_blank\">PDF</a></br><a href=\"./figures/32001.tsv\" target=\"_blank\">STATS</a></br><a href=\"http://www.ensembl.org/Homo_sapiens/Location/View?r=5:23507450-23507656\" target=\"_blank\">ENSEMBL</a></br><a href=\"http://genome-euro.ucsc.edu/cgi-bin/hgTracks?position=chr5:23507450-23507656&hgsid=192199020&knownGene=pack&hgFind.matches=uc004dqr.3,\" target=\"…	207	9	32001	tss	0.846753747278437	0.0181593135308686	PRDM9 (margin: PRDM9)	9.13123560663835	0.0000411353352529823	0.00116518228693331
6	132128915	132129103	<a href=\./figures/35224.pdf\" target=\"_blank\">PDF</a></br><a href=\"./figures/35224.tsv\" target=\"_blank\">STATS</a></br><a href=\"http://www.ensembl.org/Homo_sapiens/Location/View?r=6:132128915-132129103\" target=\"_blank\">ENSEMBL</a></br><a href=\"http://genome-euro.ucsc.edu/cgi-bin/hgTracks?position=chr6:132128915-132129103&hgsid=192199020&knownGene=pack&hgFind.matches=uc004dqr.3,\" targe…	189	9	35224	tss;island	0.608124564139796	0.00450495497701911	ENPP1 (margin: ENPP1; RP3-323K23.3)	9.11278915956995	0.0000411353352529823	0.00116518228693331
4	184826215	184826479	<a href=\./figures/30693.pdf\" target=\"_blank\">PDF</a></br><a href=\"./figures/30693.tsv\" target=\"_blank\">STATS</a></br><a href=\"http://www.ensembl.org/Homo_sapiens/Location/View?r=4:184826215-184826479\" target=\"_blank\">ENSEMBL</a></br><a href=\"http://genome-euro.ucsc.edu/cgi-bin/hgTracks?position=chr4:184826215-184826479&hgsid=192199020&knownGene=pack&hgFind.matches=uc004dqr.3,\" targe…	265	9	30693	tss;island	0.874282847787188	0.0182415261398212	STOX2 (margin: STOX2)	9.1025547377654	0.0000411353352529823	0.00116518228693331
2	75788038	75788552	<a href=\./figures/22752.pdf\" target=\"_blank\">PDF</a></br><a href=\"./figures/22752.tsv\" target=\"_blank\">STATS</a></br><a href=\"http://www.ensembl.org/Homo_sapiens/Location/View?r=2:75788038-75788552\" target=\"_blank\">ENSEMBL</a></br><a href=\"http://genome-euro.ucsc.edu/cgi-bin/hgTracks?position=chr2:75788038-75788552&hgsid=192199020&knownGene=pack&hgFind.matches=uc004dqr.3,\" target=\"…	515	9	22752	gene;island	0.133201816357954	0.98469434286159	EVA1A (margin: EVA1A)	9.03379089292375	0.0000411353352529823	0.00116518228693331
19	16178091	16178570	<a href=\./figures/21712.pdf\" target=\"_blank\">PDF</a></br><a href=\"./figures/21712.tsv\" target=\"_blank\">STATS</a></br><a href=\"http://www.ensembl.org/Homo_sapiens/Location/View?r=19:16178091-16178570\" target=\"_blank\">ENSEMBL</a></br><a href=\"http://genome-euro.ucsc.edu/cgi-bin/hgTracks?position=chr19:16178091-16178570&hgsid=192199020&knownGene=pack&hgFind.matches=uc004dqr.3,\" target=…	480	9	21712	island	0.00406686454110481	0.66957074791054	CTD-2231E14.4; TPM4 (margin: CTD-2231E14.4; TPM4)	8.82823179293503	0.0000411353352529823	0.00116518228693331
12	123215151	123215684	<a href=\./figures/10086.pdf\" target=\"_blank\">PDF</a></br><a href=\"./figures/10086.tsv\" target=\"_blank\">STATS</a></br><a href=\"http://www.ensembl.org/Homo_sapiens/Location/View?r=12:123215151-123215684\" target=\"_blank\">ENSEMBL</a></br><a href=\"http://genome-euro.ucsc.edu/cgi-bin/hgTracks?position=chr12:123215151-123215684&hgsid=192199020&knownGene=pack&hgFind.matches=uc004dqr.3,\" tar…	534	9	10086	tss	0.945787927879971	0.0198039278610161	HCAR1 (margin: HCAR1; RP11-324E6.9)	8.50204906638166	0.0000411353352529823	0.00116518228693331
4	186456397	186457012	<a href=\./figures/31477.pdf\" target=\"_blank\">PDF</a></br><a href=\"./figures/31477.tsv\" target=\"_blank\">STATS</a></br><a href=\"http://www.ensembl.org/Homo_sapiens/Location/View?r=4:186456397-186457012\" target=\"_blank\">ENSEMBL</a></br><a href=\"http://genome-euro.ucsc.edu/cgi-bin/hgTracks?position=chr4:186456397-186457012&hgsid=192199020&knownGene=pack&hgFind.matches=uc004dqr.3,\" targe…	616	9	31477	island	0.83630815920752	0.00931567495623143	PDLIM3 (margin: PDLIM3)	8.43897415660387	0.0000411353352529823	0.00116518228693331
7	94537584	94537893	<a href=\./figures/37094.pdf\" target=\"_blank\">PDF</a></br><a href=\"./figures/37094.tsv\" target=\"_blank\">STATS</a></br><a href=\"http://www.ensembl.org/Homo_sapiens/Location/View?r=7:94537584-94537893\" target=\"_blank\">ENSEMBL</a></br><a href=\"http://genome-euro.ucsc.edu/cgi-bin/hgTracks?position=chr7:94537584-94537893&hgsid=192199020&knownGene=pack&hgFind.matches=uc004dqr.3,\" target=\"…	310	9	37094	gene;island	0.823709107210999	0.0110768145607913	PPP1R9A (margin: PPP1R9A)	8.19837430688754	0.0000411353352529823	0.00116518228693331
13	43566401	43566642	<a href=\./figures/11414.pdf\" target=\"_blank\">PDF</a></br><a href=\"./figures/11414.tsv\" target=\"_blank\">STATS</a></br><a href=\"http://www.ensembl.org/Homo_sapiens/Location/View?r=13:43566401-43566642\" target=\"_blank\">ENSEMBL</a></br><a href=\"http://genome-euro.ucsc.edu/cgi-bin/hgTracks?position=chr13:43566401-43566642&hgsid=192199020&knownGene=pack&hgFind.matches=uc004dqr.3,\" target=…	242	9	11414	tss	0.085550447322442	0.970030198142798	EPSTI1 (margin: EPSTI1)	8.17015908063847	0.0000411353352529823	0.00116518228693331
8	61193970	61194292	<a href=\./figures/39724.pdf\" target=\"_blank\">PDF</a></br><a href=\"./figures/39724.tsv\" target=\"_blank\">STATS</a></br><a href=\"http://www.ensembl.org/Homo_sapiens/Location/View?r=8:61193970-61194292\" target=\"_blank\">ENSEMBL</a></br><a href=\"http://genome-euro.ucsc.edu/cgi-bin/hgTracks?position=chr8:61193970-61194292&hgsid=192199020&knownGene=pack&hgFind.matches=uc004dqr.3,\" target=\"…	323	9	39724	tss	0.823630248475294	0.0156381574113906	CA8 (margin: CA8)	8.1002193568393	0.0000411353352529823	0.00116518228693331
11	87908558	87908938	<a href=\./figures/8719.pdf\" target=\"_blank\">PDF</a></br><a href=\"./figures/8719.tsv\" target=\"_blank\">STATS</a></br><a href=\"http://www.ensembl.org/Homo_sapiens/Location/View?r=11:87908558-87908938\" target=\"_blank\">ENSEMBL</a></br><a href=\"http://genome-euro.ucsc.edu/cgi-bin/hgTracks?position=chr11:87908558-87908938&hgsid=192199020&knownGene=pack&hgFind.matches=uc004dqr.3,\" target=\"…	381	9	8719	island	0.0698005959679747	0.964408496516039	MIR3166; RAB38 (margin: MIR3166; RAB38)	8.08866523631448	0.0000411353352529823	0.00116518228693331
7	138794401	138794752	<a href=\./figures/38949.pdf\" target=\"_blank\">PDF</a></br><a href=\"./figures/38949.tsv\" target=\"_blank\">STATS</a></br><a href=\"http://www.ensembl.org/Homo_sapiens/Location/View?r=7:138794401-138794752\" target=\"_blank\">ENSEMBL</a></br><a href=\"http://genome-euro.ucsc.edu/cgi-bin/hgTracks?position=chr7:138794401-138794752&hgsid=192199020&knownGene=pack&hgFind.matches=uc004dqr.3,\" targe…	352	9	38949	island	0.00523527558423497	0.67460082286052	ZC3HAV1 (margin: ZC3HAV1)	7.90311352702045	0.0000411353352529823	0.00116518228693331
12	15373987	15374609	<a href=\./figures/10268.pdf\" target=\"_blank\">PDF</a></br><a href=\"./figures/10268.tsv\" target=\"_blank\">STATS</a></br><a href=\"http://www.ensembl.org/Homo_sapiens/Location/View?r=12:15373987-15374609\" target=\"_blank\">ENSEMBL</a></br><a href=\"http://genome-euro.ucsc.edu/cgi-bin/hgTracks?position=chr12:15373987-15374609&hgsid=192199020&knownGene=pack&hgFind.matches=uc004dqr.3,\" target=…	623	9	10268	island	0.74899614099575	0.012201238805847	RERG (margin: RERG)	7.77879623378918	0.0000411353352529823	0.00116518228693331
14	91580129	91580613	<a href=\./figures/12558.pdf\" target=\"_blank\">PDF</a></br><a href=\"./figures/12558.tsv\" target=\"_blank\">STATS</a></br><a href=\"http://www.ensembl.org/Homo_sapiens/Location/View?r=14:91580129-91580613\" target=\"_blank\">ENSEMBL</a></br><a href=\"http://genome-euro.ucsc.edu/cgi-bin/hgTracks?position=chr14:91580129-91580613&hgsid=192199020&knownGene=pack&hgFind.matches=uc004dqr.3,\" target=…	485	9	12558	tss	0.0345773908113038	0.905839956690833	C14orf159 (margin: C14orf159)	7.74184031485788	0.0000411353352529823	0.00116518228693331
2	74730507	74730948	<a href=\./figures/23461.pdf\" target=\"_blank\">PDF</a></br><a href=\"./figures/23461.tsv\" target=\"_blank\">STATS</a></br><a href=\"http://www.ensembl.org/Homo_sapiens/Location/View?r=2:74730507-74730948\" target=\"_blank\">ENSEMBL</a></br><a href=\"http://genome-euro.ucsc.edu/cgi-bin/hgTracks?position=chr2:74730507-74730948&hgsid=192199020&knownGene=pack&hgFind.matches=uc004dqr.3,\" target=\"…	442	9	23461	tss	0.0245162262407147	0.584881116650739	RP11-523H20.3; LBX2-AS1; LBX2; PCGF1 (margin: TTC31; RP11-523H20.3; LBX2-AS1; TLX2; LBX2; AC005041.17; PCGF1)	7.58826538307645	0.0000411353352529823	0.00116518228693331
4	44728525	44728857	<a href=\./figures/31018.pdf\" target=\"_blank\">PDF</a></br><a href=\"./figures/31018.tsv\" target=\"_blank\">STATS</a></br><a href=\"http://www.ensembl.org/Homo_sapiens/Location/View?r=4:44728525-44728857\" target=\"_blank\">ENSEMBL</a></br><a href=\"http://genome-euro.ucsc.edu/cgi-bin/hgTracks?position=chr4:44728525-44728857&hgsid=192199020&knownGene=pack&hgFind.matches=uc004dqr.3,\" target=\"…	333	9	31018	island	0.00568320415996994	0.527409950273653	GNPDA2 (margin: GNPDA2)	7.57896636366899	0.0000411353352529823	0.00116518228693331
19	54372324	54372713	<a href=\./figures/21043.pdf\" target=\"_blank\">PDF</a></br><a href=\"./figures/21043.tsv\" target=\"_blank\">STATS</a></br><a href=\"http://www.ensembl.org/Homo_sapiens/Location/View?r=19:54372324-54372713\" target=\"_blank\">ENSEMBL</a></br><a href=\"http://genome-euro.ucsc.edu/cgi-bin/hgTracks?position=chr19:54372324-54372713&hgsid=192199020&knownGene=pack&hgFind.matches=uc004dqr.3,\" target=…	390	9	21043	tss	0.617230921069084	0.0068056227847913	MYADM; AC008753.6 (margin: AC008440.10; MYADM; PRKCG; AC008753.6; AC008440.5)	7.57311217329474	0.0000411353352529823	0.00116518228693331
11	98891492	98891820	<a href=\./figures/7640.pdf\" target=\"_blank\">PDF</a></br><a href=\"./figures/7640.tsv\" target=\"_blank\">STATS</a></br><a href=\"http://www.ensembl.org/Homo_sapiens/Location/View?r=11:98891492-98891820\" target=\"_blank\">ENSEMBL</a></br><a href=\"http://genome-euro.ucsc.edu/cgi-bin/hgTracks?position=chr11:98891492-98891820&hgsid=192199020&knownGene=pack&hgFind.matches=uc004dqr.3,\" target=\"…	329	9	7640	tss;island	0.80781992826618	0.0198226122263391	CNTN5 (margin: CNTN5)	7.49763024345465	0.0000411353352529823	0.00116518228693331
6	46097392	46097784	<a href=\./figures/36184.pdf\" target=\"_blank\">PDF</a></br><a href=\"./figures/36184.tsv\" target=\"_blank\">STATS</a></br><a href=\"http://www.ensembl.org/Homo_sapiens/Location/View?r=6:46097392-46097784\" target=\"_blank\">ENSEMBL</a></br><a href=\"http://genome-euro.ucsc.edu/cgi-bin/hgTracks?position=chr6:46097392-46097784&hgsid=192199020&knownGene=pack&hgFind.matches=uc004dqr.3,\" target=\"…	393	9	36184	island	0.555134454308827	0.00495601785366207	ENPP4; RP1-8B1.4 (margin: ENPP4; RP1-8B1.4)	7.47670168359455	0.0000411353352529823	0.00116518228693331
2	214148856	214149200	<a href=\./figures/25064.pdf\" target=\"_blank\">PDF</a></br><a href=\"./figures/25064.tsv\" target=\"_blank\">STATS</a></br><a href=\"http://www.ensembl.org/Homo_sapiens/Location/View?r=2:214148856-214149200\" target=\"_blank\">ENSEMBL</a></br><a href=\"http://genome-euro.ucsc.edu/cgi-bin/hgTracks?position=chr2:214148856-214149200&hgsid=192199020&knownGene=pack&hgFind.matches=uc004dqr.3,\" targe…	345	9	25064	island	0.252636156221225	0.968467217827559	SPAG16; AC079610.2 (margin: SPAG16; RP11-105N14.2; AC079610.2)	7.37518117995417	0.0000411353352529823	0.00116518228693331
11	24518149	24518448	<a href=\./figures/7205.pdf\" target=\"_blank\">PDF</a></br><a href=\"./figures/7205.tsv\" target=\"_blank\">STATS</a></br><a href=\"http://www.ensembl.org/Homo_sapiens/Location/View?r=11:24518149-24518448\" target=\"_blank\">ENSEMBL</a></br><a href=\"http://genome-euro.ucsc.edu/cgi-bin/hgTracks?position=chr11:24518149-24518448&hgsid=192199020&knownGene=pack&hgFind.matches=uc004dqr.3,\" target=\"…	300	9	7205	tss;island	0.678467002216105	0.0311192070929028	LUZP2 (margin: LUZP2)	7.37128761685921	0.0000411353352529823	0.00116518228693331
14	103989208	103989789	<a href=\./figures/12649.pdf\" target=\"_blank\">PDF</a></br><a href=\"./figures/12649.tsv\" target=\"_blank\">STATS</a></br><a href=\"http://www.ensembl.org/Homo_sapiens/Location/View?r=14:103989208-103989789\" target=\"_blank\">ENSEMBL</a></br><a href=\"http://genome-euro.ucsc.edu/cgi-bin/hgTracks?position=chr14:103989208-103989789&hgsid=192199020&knownGene=pack&hgFind.matches=uc004dqr.3,\" tar…	582	9	12649	tss;island	0.0746237942944059	0.979669747090504	CKB; RP11-600F24.7 (margin: TRMT61A; CKB; RP11-600F24.7)	7.26076525887099	0.0000411353352529823	0.00116518228693331
10	134901199	134901689	<a href=\./figures/6332.pdf\" target=\"_blank\">PDF</a></br><a href=\"./figures/6332.tsv\" target=\"_blank\">STATS</a></br><a href=\"http://www.ensembl.org/Homo_sapiens/Location/View?r=10:134901199-134901689\" target=\"_blank\">ENSEMBL</a></br><a href=\"http://genome-euro.ucsc.edu/cgi-bin/hgTracks?position=chr10:134901199-134901689&hgsid=192199020&knownGene=pack&hgFind.matches=uc004dqr.3,\" targe…	491	9	6332	island	0.866980380481846	0.0420192983296754	GPR123; RP13-439H18.4; AL445199.1 (margin: GPR123; RP13-439H18.4; AL445199.1)	7.21816350352712	0.0000411353352529823	0.00116518228693331
4	118006405	118006832	<a href=\./figures/31264.pdf\" target=\"_blank\">PDF</a></br><a href=\"./figures/31264.tsv\" target=\"_blank\">STATS</a></br><a href=\"http://www.ensembl.org/Homo_sapiens/Location/View?r=4:118006405-118006832\" target=\"_blank\">ENSEMBL</a></br><a href=\"http://genome-euro.ucsc.edu/cgi-bin/hgTracks?position=chr4:118006405-118006832&hgsid=192199020&knownGene=pack&hgFind.matches=uc004dqr.3,\" targe…	428	9	31264	island	0.512939153756763	0.00795373222684114	TRAM1L1 (margin: TRAM1L1)	7.14489325191896	0.0000411353352529823	0.00116518228693331
11	62477052	62477624	<a href=\./figures/7361.pdf\" target=\"_blank\">PDF</a></br><a href=\"./figures/7361.tsv\" target=\"_blank\">STATS</a></br><a href=\"http://www.ensembl.org/Homo_sapiens/Location/View?r=11:62477052-62477624\" target=\"_blank\">ENSEMBL</a></br><a href=\"http://genome-euro.ucsc.edu/cgi-bin/hgTracks?position=chr11:62477052-62477624&hgsid=192199020&knownGene=pack&hgFind.matches=uc004dqr.3,\" target=\"…	573	9	7361	tss	0.410492087599932	0.988075308634424	GNG3; BSCL2; RP11-831H9.16 (margin: GNG3; BSCL2; RP11-831H9.16; HNRNPUL2)	6.88435841492367	0.0000411353352529823	0.00116518228693331
14	75535757	75536561	<a href=\./figures/13012.pdf\" target=\"_blank\">PDF</a></br><a href=\"./figures/13012.tsv\" target=\"_blank\">STATS</a></br><a href=\"http://www.ensembl.org/Homo_sapiens/Location/View?r=14:75535757-75536561\" target=\"_blank\">ENSEMBL</a></br><a href=\"http://genome-euro.ucsc.edu/cgi-bin/hgTracks?position=chr14:75535757-75536561&hgsid=192199020&knownGene=pack&hgFind.matches=uc004dqr.3,\" target=…	805	9	13012	island	0.00877822557533393	0.49808366645171	ZC2HC1C; ACYP1 (margin: ZC2HC1C; ACYP1)	6.86892671011551	0.0000411353352529823	0.00116518228693331
4	57976431	57976944	<a href=\./figures/31076.pdf\" target=\"_blank\">PDF</a></br><a href=\"./figures/31076.tsv\" target=\"_blank\">STATS</a></br><a href=\"http://www.ensembl.org/Homo_sapiens/Location/View?r=4:57976431-57976944\" target=\"_blank\">ENSEMBL</a></br><a href=\"http://genome-euro.ucsc.edu/cgi-bin/hgTracks?position=chr4:57976431-57976944&hgsid=192199020&knownGene=pack&hgFind.matches=uc004dqr.3,\" target=\"…	514	9	31076	island	0.0132859517894087	0.637867452252957	RP11-12A1.1; IGFBP7 (margin: RP11-12A1.1; IGFBP7; snoU13)	6.84821520578071	0.0000411353352529823	0.00116518228693331
3	132378605	132379275	<a href=\./figures/27950.pdf\" target=\"_blank\">PDF</a></br><a href=\"./figures/27950.tsv\" target=\"_blank\">STATS</a></br><a href=\"http://www.ensembl.org/Homo_sapiens/Location/View?r=3:132378605-132379275\" target=\"_blank\">ENSEMBL</a></br><a href=\"http://genome-euro.ucsc.edu/cgi-bin/hgTracks?position=chr3:132378605-132379275&hgsid=192199020&knownGene=pack&hgFind.matches=uc004dqr.3,\" targe…	671	9	27950	gene;tss;island	0.00547676836742312	0.401724889867259	UBA5; ACAD11; NPHP3 (margin: HSPA8P19; UBA5; ACAD11; NPHP3)	6.83969782447747	0.0000411353352529823	0.00116518228693331
10	135340445	135341025	<a href=\./figures/6367.pdf\" target=\"_blank\">PDF</a></br><a href=\"./figures/6367.tsv\" target=\"_blank\">STATS</a></br><a href=\"http://www.ensembl.org/Homo_sapiens/Location/View?r=10:135340445-135341025\" target=\"_blank\">ENSEMBL</a></br><a href=\"http://genome-euro.ucsc.edu/cgi-bin/hgTracks?position=chr10:135340445-135341025&hgsid=192199020&knownGene=pack&hgFind.matches=uc004dqr.3,\" targe…	581	9	6367	island	0.169380699541119	0.892464157707347	CYP2E1; SPRN; AL161645.2 (margin: RP11-108K14.4; CYP2E1; SPRN; AL161645.2)	6.72753036937102	0.0000411353352529823	0.00116518228693331
20	44746392	44746902	<a href=\./figures/25789.pdf\" target=\"_blank\">PDF</a></br><a href=\"./figures/25789.tsv\" target=\"_blank\">STATS</a></br><a href=\"http://www.ensembl.org/Homo_sapiens/Location/View?r=20:44746392-44746902\" target=\"_blank\">ENSEMBL</a></br><a href=\"http://genome-euro.ucsc.edu/cgi-bin/hgTracks?position=chr20:44746392-44746902&hgsid=192199020&knownGene=pack&hgFind.matches=uc004dqr.3,\" target=…	511	9	25789	tss	0.129910481741564	0.934471007466243	CD40 (margin: CD40)	6.70014419621057	0.0000411353352529823	0.00116518228693331
7	37488564	37489005	<a href=\./figures/37541.pdf\" target=\"_blank\">PDF</a></br><a href=\"./figures/37541.tsv\" target=\"_blank\">STATS</a></br><a href=\"http://www.ensembl.org/Homo_sapiens/Location/View?r=7:37488564-37489005\" target=\"_blank\">ENSEMBL</a></br><a href=\"http://genome-euro.ucsc.edu/cgi-bin/hgTracks?position=chr7:37488564-37489005&hgsid=192199020&knownGene=pack&hgFind.matches=uc004dqr.3,\" target=\"…	442	11	37541	tss	0.843908038924884	0.052874563634862	ELMO1 (margin: ELMO1)	6.60858105818374	0.0000340217058483312	0.00116518228693331
1	23751134	23751761	<a href=\./figures/2835.pdf\" target=\"_blank\">PDF</a></br><a href=\"./figures/2835.tsv\" target=\"_blank\">STATS</a></br><a href=\"http://www.ensembl.org/Homo_sapiens/Location/View?r=1:23751134-23751761\" target=\"_blank\">ENSEMBL</a></br><a href=\"http://genome-euro.ucsc.edu/cgi-bin/hgTracks?position=chr1:23751134-23751761&hgsid=192199020&knownGene=pack&hgFind.matches=uc004dqr.3,\" target=\"_b…	628	9	2835	island	0.700462257434193	0.0319162045209196	TCEA3 (margin: TCEA3; ASAP3)	6.50501578718124	0.0000411353352529823	0.00116518228693331
6	33160250	33160604	<a href=\./figures/34889.pdf\" target=\"_blank\">PDF</a></br><a href=\"./figures/34889.tsv\" target=\"_blank\">STATS</a></br><a href=\"http://www.ensembl.org/Homo_sapiens/Location/View?r=6:33160250-33160604\" target=\"_blank\">ENSEMBL</a></br><a href=\"http://genome-euro.ucsc.edu/cgi-bin/hgTracks?position=chr6:33160250-33160604&hgsid=192199020&knownGene=pack&hgFind.matches=uc004dqr.3,\" target=\"…	355	9	34889	tss	0.282672694066547	0.947236405763695	COL11A2; RXRB (margin: RNY4P10; SLC39A7; HSD17B8; COL11A2; RXRB)	6.45090881253669	0.0000411353352529823	0.00116518228693331
5	180230767	180231194	<a href=\./figures/31947.pdf\" target=\"_blank\">PDF</a></br><a href=\"./figures/31947.tsv\" target=\"_blank\">STATS</a></br><a href=\"http://www.ensembl.org/Homo_sapiens/Location/View?r=5:180230767-180231194\" target=\"_blank\">ENSEMBL</a></br><a href=\"http://genome-euro.ucsc.edu/cgi-bin/hgTracks?position=chr5:180230767-180231194&hgsid=192199020&knownGene=pack&hgFind.matches=uc004dqr.3,\" targe…	428	9	31947	gene;tss;island	0.136342031494665	0.972815776846899	MGAT1 (margin: MGAT1)	6.41041530948025	0.0000411353352529823	0.00116518228693331
6	42946962	42947317	<a href=\./figures/36146.pdf\" target=\"_blank\">PDF</a></br><a href=\"./figures/36146.tsv\" target=\"_blank\">STATS</a></br><a href=\"http://www.ensembl.org/Homo_sapiens/Location/View?r=6:42946962-42947317\" target=\"_blank\">ENSEMBL</a></br><a href=\"http://genome-euro.ucsc.edu/cgi-bin/hgTracks?position=chr6:42946962-42947317&hgsid=192199020&knownGene=pack&hgFind.matches=uc004dqr.3,\" target=\"…	356	9	36146	island	0.0144827261544181	0.63576150027541	PEX6 (margin: PPP2R5D; PEX6)	6.38961967199467	0.0000411353352529823	0.00116518228693331
2	12856626	12856970	<a href=\./figures/23194.pdf\" target=\"_blank\">PDF</a></br><a href=\"./figures/23194.tsv\" target=\"_blank\">STATS</a></br><a href=\"http://www.ensembl.org/Homo_sapiens/Location/View?r=2:12856626-12856970\" target=\"_blank\">ENSEMBL</a></br><a href=\"http://genome-euro.ucsc.edu/cgi-bin/hgTracks?position=chr2:12856626-12856970&hgsid=192199020&knownGene=pack&hgFind.matches=uc004dqr.3,\" target=\"…	345	9	23194	tss	0.180360441817465	0.0041552812719901	RP11-333O1.1; TRIB2 (margin: RP11-333O1.1; TRIB2)	6.37541671301288	0.0000411353352529823	0.00116518228693331
17	6899085	6899380	<a href=\./figures/17056.pdf\" target=\"_blank\">PDF</a></br><a href=\"./figures/17056.tsv\" target=\"_blank\">STATS</a></br><a href=\"http://www.ensembl.org/Homo_sapiens/Location/View?r=17:6899085-6899380\" target=\"_blank\">ENSEMBL</a></br><a href=\"http://genome-euro.ucsc.edu/cgi-bin/hgTracks?position=chr17:6899085-6899380&hgsid=192199020&knownGene=pack&hgFind.matches=uc004dqr.3,\" target=\"_b…	296	9	17056	tss	0.325649200331964	0.980788345889049	ALOX12; AC027763.2; RP11-589P10.7; RP11-589P10.5 (margin: ALOX12; AC027763.2; RP11-589P10.7; RP11-589P10.5)	6.36489545914627	0.0000411353352529823	0.00116518228693331
7	12609907	12610196	<a href=\./figures/37445.pdf\" target=\"_blank\">PDF</a></br><a href=\"./figures/37445.tsv\" target=\"_blank\">STATS</a></br><a href=\"http://www.ensembl.org/Homo_sapiens/Location/View?r=7:12609907-12610196\" target=\"_blank\">ENSEMBL</a></br><a href=\"http://genome-euro.ucsc.edu/cgi-bin/hgTracks?position=chr7:12609907-12610196&hgsid=192199020&knownGene=pack&hgFind.matches=uc004dqr.3,\" target=\"…	290	9	37445	tss	0.228347609283671	0.00766166928482483	SCIN; AC005281.2 (margin: SCIN; AC005281.2)	6.27540302099714	0.0000411353352529823	0.00116518228693331
4	74965068	74965278	<a href=\./figures/30434.pdf\" target=\"_blank\">PDF</a></br><a href=\"./figures/30434.tsv\" target=\"_blank\">STATS</a></br><a href=\"http://www.ensembl.org/Homo_sapiens/Location/View?r=4:74965068-74965278\" target=\"_blank\">ENSEMBL</a></br><a href=\"http://genome-euro.ucsc.edu/cgi-bin/hgTracks?position=chr4:74965068-74965278&hgsid=192199020&knownGene=pack&hgFind.matches=uc004dqr.3,\" target=\"…	211	9	30434	tss	0.0110642805397288	0.350260334927372	CXCL2 (margin: CXCL2)	6.26867494426476	0.0000411353352529823	0.00116518228693331
2	201450323	201450690	<a href=\./figures/23810.pdf\" target=\"_blank\">PDF</a></br><a href=\"./figures/23810.tsv\" target=\"_blank\">STATS</a></br><a href=\"http://www.ensembl.org/Homo_sapiens/Location/View?r=2:201450323-201450690\" target=\"_blank\">ENSEMBL</a></br><a href=\"http://genome-euro.ucsc.edu/cgi-bin/hgTracks?position=chr2:201450323-201450690&hgsid=192199020&knownGene=pack&hgFind.matches=uc004dqr.3,\" targe…	368	9	23810	tss	0.457338237154195	0.984032036305828	SGOL2; AOX1 (margin: SGOL2; AOX1)	6.20139017523584	0.0000411353352529823	0.00116518228693331
5	78985425	78985592	<a href=\./figures/32147.pdf\" target=\"_blank\">PDF</a></br><a href=\"./figures/32147.tsv\" target=\"_blank\">STATS</a></br><a href=\"http://www.ensembl.org/Homo_sapiens/Location/View?r=5:78985425-78985592\" target=\"_blank\">ENSEMBL</a></br><a href=\"http://genome-euro.ucsc.edu/cgi-bin/hgTracks?position=chr5:78985425-78985592&hgsid=192199020&knownGene=pack&hgFind.matches=uc004dqr.3,\" target=\"…	168	9	32147	tss	0.544245711142232	0.021567733997741	CMYA5 (margin: PAPD4; CMYA5)	6.12196955154033	0.0000411353352529823	0.00116518228693331
1	10056837	10057312	<a href=\./figures/2662.pdf\" target=\"_blank\">PDF</a></br><a href=\"./figures/2662.tsv\" target=\"_blank\">STATS</a></br><a href=\"http://www.ensembl.org/Homo_sapiens/Location/View?r=1:10056837-10057312\" target=\"_blank\">ENSEMBL</a></br><a href=\"http://genome-euro.ucsc.edu/cgi-bin/hgTracks?position=chr1:10056837-10057312&hgsid=192199020&knownGene=pack&hgFind.matches=uc004dqr.3,\" target=\"_b…	476	9	2662	island	0.47410362222477	0.982024132389277	RBP7 (margin: NMNAT1; RBP7)	6.07828468829709	0.0000411353352529823	0.00116518228693331
2	207139066	207139471	<a href=\./figures/23835.pdf\" target=\"_blank\">PDF</a></br><a href=\"./figures/23835.tsv\" target=\"_blank\">STATS</a></br><a href=\"http://www.ensembl.org/Homo_sapiens/Location/View?r=2:207139066-207139471\" target=\"_blank\">ENSEMBL</a></br><a href=\"http://genome-euro.ucsc.edu/cgi-bin/hgTracks?position=chr2:207139066-207139471&hgsid=192199020&knownGene=pack&hgFind.matches=uc004dqr.3,\" targe…	406	9	23835	tss;island	0.0100136940767907	0.425622340465924	ZDBF2 (margin: ZDBF2)	5.94198718419848	0.0000411353352529823	0.00116518228693331
4	10459128	10459435	<a href=\./figures/30300.pdf\" target=\"_blank\">PDF</a></br><a href=\"./figures/30300.tsv\" target=\"_blank\">STATS</a></br><a href=\"http://www.ensembl.org/Homo_sapiens/Location/View?r=4:10459128-10459435\" target=\"_blank\">ENSEMBL</a></br><a href=\"http://genome-euro.ucsc.edu/cgi-bin/hgTracks?position=chr4:10459128-10459435&hgsid=192199020&knownGene=pack&hgFind.matches=uc004dqr.3,\" target=\"…	308	9	30300	tss;island	0.209542898234815	0.915957692857413	ZNF518B (margin: ZNF518B)	5.91728314429327	0.0000411353352529823	0.00116518228693331
7	93204046	93204478	<a href=\./figures/37713.pdf\" target=\"_blank\">PDF</a></br><a href=\"./figures/37713.tsv\" target=\"_blank\">STATS</a></br><a href=\"http://www.ensembl.org/Homo_sapiens/Location/View?r=7:93204046-93204478\" target=\"_blank\">ENSEMBL</a></br><a href=\"http://genome-euro.ucsc.edu/cgi-bin/hgTracks?position=chr7:93204046-93204478&hgsid=192199020&knownGene=pack&hgFind.matches=uc004dqr.3,\" target=\"…	433	9	37713	tss;island	0.777356848249283	0.0751428834872012	CALCR (margin: CALCR)	5.87475341989913	0.0000411353352529823	0.00116518228693331
1	248020331	248020812	<a href=\./figures/4421.pdf\" target=\"_blank\">PDF</a></br><a href=\"./figures/4421.tsv\" target=\"_blank\">STATS</a></br><a href=\"http://www.ensembl.org/Homo_sapiens/Location/View?r=1:248020331-248020812\" target=\"_blank\">ENSEMBL</a></br><a href=\"http://genome-euro.ucsc.edu/cgi-bin/hgTracks?position=chr1:248020331-248020812&hgsid=192199020&knownGene=pack&hgFind.matches=uc004dqr.3,\" target=…	482	9	4421	island	0.465363375881951	0.97643086979411	TRIM58 (margin: TRIM58; OR2W3)	5.86872249536971	0.0000411353352529823	0.00116518228693331
20	30457834	30458267	<a href=\./figures/25384.pdf\" target=\"_blank\">PDF</a></br><a href=\"./figures/25384.tsv\" target=\"_blank\">STATS</a></br><a href=\"http://www.ensembl.org/Homo_sapiens/Location/View?r=20:30457834-30458267\" target=\"_blank\">ENSEMBL</a></br><a href=\"http://genome-euro.ucsc.edu/cgi-bin/hgTracks?position=chr20:30457834-30458267&hgsid=192199020&knownGene=pack&hgFind.matches=uc004dqr.3,\" target=…	434	9	25384	gene;tss;island	0.522422222518453	0.0207158626629972	TTLL9; DUSP15 (margin: TTLL9; DUSP15)	5.58593851807742	0.0000411353352529823	0.00116518228693331
8	75896645	75897310	<a href=\./figures/40400.pdf\" target=\"_blank\">PDF</a></br><a href=\"./figures/40400.tsv\" target=\"_blank\">STATS</a></br><a href=\"http://www.ensembl.org/Homo_sapiens/Location/View?r=8:75896645-75897310\" target=\"_blank\">ENSEMBL</a></br><a href=\"http://genome-euro.ucsc.edu/cgi-bin/hgTracks?position=chr8:75896645-75897310&hgsid=192199020&knownGene=pack&hgFind.matches=uc004dqr.3,\" target=\"…	666	9	40400	island	0.418945496812604	0.0133491681713584	CRISPLD1 (margin: CRISPLD1)	5.45970350511053	0.0000411353352529823	0.00116518228693331
3	9993731	9994280	<a href=\./figures/28868.pdf\" target=\"_blank\">PDF</a></br><a href=\"./figures/28868.tsv\" target=\"_blank\">STATS</a></br><a href=\"http://www.ensembl.org/Homo_sapiens/Location/View?r=3:9993731-9994280\" target=\"_blank\">ENSEMBL</a></br><a href=\"http://genome-euro.ucsc.edu/cgi-bin/hgTracks?position=chr3:9993731-9994280&hgsid=192199020&knownGene=pack&hgFind.matches=uc004dqr.3,\" target=\"_bla…	550	9	28868	island	0.381344600830534	0.00966186902400728	PRRT3-AS1; PRRT3 (margin: CRELD1; PRRT3-AS1; RP11-1020A11.2; PRRT3; EMC3)	5.45423825576919	0.0000411353352529823	0.00116518228693331
2	20866107	20866500	<a href=\./figures/24115.pdf\" target=\"_blank\">PDF</a></br><a href=\"./figures/24115.tsv\" target=\"_blank\">STATS</a></br><a href=\"http://www.ensembl.org/Homo_sapiens/Location/View?r=2:20866107-20866500\" target=\"_blank\">ENSEMBL</a></br><a href=\"http://genome-euro.ucsc.edu/cgi-bin/hgTracks?position=chr2:20866107-20866500&hgsid=192199020&knownGene=pack&hgFind.matches=uc004dqr.3,\" target=\"…	394	9	24115	island	0.294031398396832	0.98357195917467	GDF7 (margin: GDF7; AC012065.7; RP11-130L8.1)	5.4413921495661	0.0000411353352529823	0.00116518228693331
6	150311305	150312368	<a href=\./figures/36564.pdf\" target=\"_blank\">PDF</a></br><a href=\"./figures/36564.tsv\" target=\"_blank\">STATS</a></br><a href=\"http://www.ensembl.org/Homo_sapiens/Location/View?r=6:150311305-150312368\" target=\"_blank\">ENSEMBL</a></br><a href=\"http://genome-euro.ucsc.edu/cgi-bin/hgTracks?position=chr6:150311305-150312368&hgsid=192199020&knownGene=pack&hgFind.matches=uc004dqr.3,\" targe…	1064	9	36564	island	0.184426577484982	0.962425588112229	(margin: RP11-472G23.3; BTF3P10; RAET1K)	5.23584708302906	0.0000411353352529823	0.00116518228693331
7	94953653	94954202	<a href=\./figures/38677.pdf\" target=\"_blank\">PDF</a></br><a href=\"./figures/38677.tsv\" target=\"_blank\">STATS</a></br><a href=\"http://www.ensembl.org/Homo_sapiens/Location/View?r=7:94953653-94954202\" target=\"_blank\">ENSEMBL</a></br><a href=\"http://genome-euro.ucsc.edu/cgi-bin/hgTracks?position=chr7:94953653-94954202&hgsid=192199020&knownGene=pack&hgFind.matches=uc004dqr.3,\" target=\"…	550	9	38677	island	0.491454708122419	0.977226465983987	PON1 (margin: PON1)	5.22145333480707	0.0000411353352529823	0.00116518228693331
10	131354782	131355302	<a href=\./figures/4826.pdf\" target=\"_blank\">PDF</a></br><a href=\"./figures/4826.tsv\" target=\"_blank\">STATS</a></br><a href=\"http://www.ensembl.org/Homo_sapiens/Location/View?r=10:131354782-131355302\" target=\"_blank\">ENSEMBL</a></br><a href=\"http://genome-euro.ucsc.edu/cgi-bin/hgTracks?position=chr10:131354782-131355302&hgsid=192199020&knownGene=pack&hgFind.matches=uc004dqr.3,\" targe…	521	9	4826	gene	0.71245191664902	0.985817425859935	MGMT (margin: MGMT)	5.18068112993632	0.0000411353352529823	0.00116518228693331
13	27335082	27335542	<a href=\./figures/11356.pdf\" target=\"_blank\">PDF</a></br><a href=\"./figures/11356.tsv\" target=\"_blank\">STATS</a></br><a href=\"http://www.ensembl.org/Homo_sapiens/Location/View?r=13:27335082-27335542\" target=\"_blank\">ENSEMBL</a></br><a href=\"http://genome-euro.ucsc.edu/cgi-bin/hgTracks?position=chr13:27335082-27335542&hgsid=192199020&knownGene=pack&hgFind.matches=uc004dqr.3,\" target=…	461	9	11356	tss;island	0.351129342341651	0.955253850345632	GPR12 (margin: GPR12)	5.16184833840606	0.0000411353352529823	0.00116518228693331
19	52490101	52490339	<a href=\./figures/21002.pdf\" target=\"_blank\">PDF</a></br><a href=\"./figures/21002.tsv\" target=\"_blank\">STATS</a></br><a href=\"http://www.ensembl.org/Homo_sapiens/Location/View?r=19:52490101-52490339\" target=\"_blank\">ENSEMBL</a></br><a href=\"http://genome-euro.ucsc.edu/cgi-bin/hgTracks?position=chr19:52490101-52490339&hgsid=192199020&knownGene=pack&hgFind.matches=uc004dqr.3,\" target=…	239	9	21002	tss	0.518917281237339	0.0140808187702451	ZNF350 (margin: HCCAT3; ZNF350; ZNF615)	5.11058127288523	0.0000411353352529823	0.00116518228693331
2	154335014	154335386	<a href=\./figures/24792.pdf\" target=\"_blank\">PDF</a></br><a href=\"./figures/24792.tsv\" target=\"_blank\">STATS</a></br><a href=\"http://www.ensembl.org/Homo_sapiens/Location/View?r=2:154335014-154335386\" target=\"_blank\">ENSEMBL</a></br><a href=\"http://genome-euro.ucsc.edu/cgi-bin/hgTracks?position=chr2:154335014-154335386&hgsid=192199020&knownGene=pack&hgFind.matches=uc004dqr.3,\" targe…	373	9	24792	island	0.115355336831334	0.011099537347624	AC012501.2; RPRM (margin: AC012501.2; RPRM)	5.07371617360808	0.0000411353352529823	0.00116518228693331
7	122526408	122526940	<a href=\./figures/38875.pdf\" target=\"_blank\">PDF</a></br><a href=\"./figures/38875.tsv\" target=\"_blank\">STATS</a></br><a href=\"http://www.ensembl.org/Homo_sapiens/Location/View?r=7:122526408-122526940\" target=\"_blank\">ENSEMBL</a></br><a href=\"http://genome-euro.ucsc.edu/cgi-bin/hgTracks?position=chr7:122526408-122526940&hgsid=192199020&knownGene=pack&hgFind.matches=uc004dqr.3,\" targe…	533	9	38875	island	0.45314980981565	0.0208942771746403	CADPS2 (margin: CADPS2)	5.07044320130148	0.0000411353352529823	0.00116518228693331
8	144640306	144640755	<a href=\./figures/39483.pdf\" target=\"_blank\">PDF</a></br><a href=\"./figures/39483.tsv\" target=\"_blank\">STATS</a></br><a href=\"http://www.ensembl.org/Homo_sapiens/Location/View?r=8:144640306-144640755\" target=\"_blank\">ENSEMBL</a></br><a href=\"http://genome-euro.ucsc.edu/cgi-bin/hgTracks?position=chr8:144640306-144640755&hgsid=192199020&knownGene=pack&hgFind.matches=uc004dqr.3,\" targe…	450	9	39483	gene;island	0.0412543022473301	0.602544026132104	GSDMD (margin: GSDMD; RP11-661A12.5; MROH6)	5.06722236120929	0.0000411353352529823	0.00116518228693331
4	40858965	40859344	<a href=\./figures/29990.pdf\" target=\"_blank\">PDF</a></br><a href=\"./figures/29990.tsv\" target=\"_blank\">STATS</a></br><a href=\"http://www.ensembl.org/Homo_sapiens/Location/View?r=4:40858965-40859344\" target=\"_blank\">ENSEMBL</a></br><a href=\"http://genome-euro.ucsc.edu/cgi-bin/hgTracks?position=chr4:40858965-40859344&hgsid=192199020&knownGene=pack&hgFind.matches=uc004dqr.3,\" target=\"…	380	9	29990	gene;island	0.975363790126604	0.598612966729662	APBB2 (margin: APBB2; snoU13)	4.96569249026564	0.0000411353352529823	0.00116518228693331
13	33589962	33590495	<a href=\./figures/11385.pdf\" target=\"_blank\">PDF</a></br><a href=\"./figures/11385.tsv\" target=\"_blank\">STATS</a></br><a href=\"http://www.ensembl.org/Homo_sapiens/Location/View?r=13:33589962-33590495\" target=\"_blank\">ENSEMBL</a></br><a href=\"http://genome-euro.ucsc.edu/cgi-bin/hgTracks?position=chr13:33589962-33590495&hgsid=192199020&knownGene=pack&hgFind.matches=uc004dqr.3,\" target=…	534	11	11385	tss;island	0.485444988111943	0.977110070989437	KL (margin: KL)	4.95647468283321	0.0000340217058483312	0.00116518228693331
11	2721207	2722713	<a href=\./figures/6466.pdf\" target=\"_blank\">PDF</a></br><a href=\"./figures/6466.tsv\" target=\"_blank\">STATS</a></br><a href=\"http://www.ensembl.org/Homo_sapiens/Location/View?r=11:2721207-2722713\" target=\"_blank\">ENSEMBL</a></br><a href=\"http://genome-euro.ucsc.edu/cgi-bin/hgTracks?position=chr11:2721207-2722713&hgsid=192199020&knownGene=pack&hgFind.matches=uc004dqr.3,\" target=\"_bla…	1507	41	6466	gene;island	0.467848281850714	0.0277331869260392	KCNQ1; KCNQ1OT1 (margin: KCNQ1; KCNQ1OT1)	4.83201908443278	0.0000324069920400198	0.00116518228693331
3	134369919	134370241	<a href=\./figures/28607.pdf\" target=\"_blank\">PDF</a></br><a href=\"./figures/28607.tsv\" target=\"_blank\">STATS</a></br><a href=\"http://www.ensembl.org/Homo_sapiens/Location/View?r=3:134369919-134370241\" target=\"_blank\">ENSEMBL</a></br><a href=\"http://genome-euro.ucsc.edu/cgi-bin/hgTracks?position=chr3:134369919-134370241&hgsid=192199020&knownGene=pack&hgFind.matches=uc004dqr.3,\" targe…	323	9	28607	tss	0.274664144302087	0.896400054016643	EPHB1; KY (margin: EPHB1; KY)	4.76458974997303	0.0000411353352529823	0.00116518228693331
6	43276478	43276781	<a href=\./figures/36161.pdf\" target=\"_blank\">PDF</a></br><a href=\"./figures/36161.tsv\" target=\"_blank\">STATS</a></br><a href=\"http://www.ensembl.org/Homo_sapiens/Location/View?r=6:43276478-43276781\" target=\"_blank\">ENSEMBL</a></br><a href=\"http://genome-euro.ucsc.edu/cgi-bin/hgTracks?position=chr6:43276478-43276781&hgsid=192199020&knownGene=pack&hgFind.matches=uc004dqr.3,\" target=\"…	304	9	36161	island	0.419961217777575	0.962722942525834	RP11-480N24.3; CRIP3; ZNF318 (margin: SLC22A7; RP11-480N24.3; CRIP3; ZNF318)	4.72273170986946	0.0000411353352529823	0.00116518228693331
6	24911001	24911615	<a href=\./figures/35497.pdf\" target=\"_blank\">PDF</a></br><a href=\"./figures/35497.tsv\" target=\"_blank\">STATS</a></br><a href=\"http://www.ensembl.org/Homo_sapiens/Location/View?r=6:24911001-24911615\" target=\"_blank\">ENSEMBL</a></br><a href=\"http://genome-euro.ucsc.edu/cgi-bin/hgTracks?position=chr6:24911001-24911615&hgsid=192199020&knownGene=pack&hgFind.matches=uc004dqr.3,\" target=\"…	615	12	35497	island	0.522011303795515	0.0554351583485236	FAM65B (margin: FAM65B)	4.68481823427051	0.0000332821035472805	0.00116518228693331
10	95326033	95326409	<a href=\./figures/5238.pdf\" target=\"_blank\">PDF</a></br><a href=\"./figures/5238.tsv\" target=\"_blank\">STATS</a></br><a href=\"http://www.ensembl.org/Homo_sapiens/Location/View?r=10:95326033-95326409\" target=\"_blank\">ENSEMBL</a></br><a href=\"http://genome-euro.ucsc.edu/cgi-bin/hgTracks?position=chr10:95326033-95326409&hgsid=192199020&knownGene=pack&hgFind.matches=uc004dqr.3,\" target=\"…	377	9	5238	tss;island	0.473957070756831	0.964959858163714	FFAR4 (margin: FFAR4)	4.41527615900019	0.0000411353352529823	0.00116518228693331
8	144635260	144635547	<a href=\./figures/39950.pdf\" target=\"_blank\">PDF</a></br><a href=\"./figures/39950.tsv\" target=\"_blank\">STATS</a></br><a href=\"http://www.ensembl.org/Homo_sapiens/Location/View?r=8:144635260-144635547\" target=\"_blank\">ENSEMBL</a></br><a href=\"http://genome-euro.ucsc.edu/cgi-bin/hgTracks?position=chr8:144635260-144635547&hgsid=192199020&knownGene=pack&hgFind.matches=uc004dqr.3,\" targe…	288	9	39950	tss	0.532167750260783	0.970843685418182	GSDMD (margin: 7SK; GSDMD; ZC3H3; RP11-661A12.5)	4.35563269773298	0.0000411353352529823	0.00116518228693331
11	30607950	30608198	<a href=\./figures/7220.pdf\" target=\"_blank\">PDF</a></br><a href=\"./figures/7220.tsv\" target=\"_blank\">STATS</a></br><a href=\"http://www.ensembl.org/Homo_sapiens/Location/View?r=11:30607950-30608198\" target=\"_blank\">ENSEMBL</a></br><a href=\"http://genome-euro.ucsc.edu/cgi-bin/hgTracks?position=chr11:30607950-30608198&hgsid=192199020&knownGene=pack&hgFind.matches=uc004dqr.3,\" target=\"…	249	9	7220	tss	0.343961990958362	0.0213748763284151	RP5-1024C24.1; MPPED2 (margin: RP5-1024C24.1; MPPED2)	4.35040354211268	0.0000411353352529823	0.00116518228693331
3	173115252	173116238	<a href=\./figures/28723.pdf\" target=\"_blank\">PDF</a></br><a href=\"./figures/28723.tsv\" target=\"_blank\">STATS</a></br><a href=\"http://www.ensembl.org/Homo_sapiens/Location/View?r=3:173115252-173116238\" target=\"_blank\">ENSEMBL</a></br><a href=\"http://genome-euro.ucsc.edu/cgi-bin/hgTracks?position=chr3:173115252-173116238&hgsid=192199020&knownGene=pack&hgFind.matches=uc004dqr.3,\" targe…	987	12	28723	tss	0.547077090509899	0.952922166424768	NLGN1 (margin: NLGN1)	4.30087544663211	0.0000332821035472805	0.00116518228693331
11	3663491	3663842	<a href=\./figures/7096.pdf\" target=\"_blank\">PDF</a></br><a href=\"./figures/7096.tsv\" target=\"_blank\">STATS</a></br><a href=\"http://www.ensembl.org/Homo_sapiens/Location/View?r=11:3663491-3663842\" target=\"_blank\">ENSEMBL</a></br><a href=\"http://genome-euro.ucsc.edu/cgi-bin/hgTracks?position=chr11:3663491-3663842&hgsid=192199020&knownGene=pack&hgFind.matches=uc004dqr.3,\" target=\"_bla…	352	9	7096	tss	0.320098365829929	0.0230179031265148	ART5 (margin: TRPC2; ART1; ART5)	4.18584472485195	0.0000411353352529823	0.00116518228693331
14	38068553	38069206	<a href=\./figures/12798.pdf\" target=\"_blank\">PDF</a></br><a href=\"./figures/12798.tsv\" target=\"_blank\">STATS</a></br><a href=\"http://www.ensembl.org/Homo_sapiens/Location/View?r=14:38068553-38069206\" target=\"_blank\">ENSEMBL</a></br><a href=\"http://genome-euro.ucsc.edu/cgi-bin/hgTracks?position=chr14:38068553-38069206&hgsid=192199020&knownGene=pack&hgFind.matches=uc004dqr.3,\" target=…	654	9	12798	island	0.918635030622229	0.28683519671621	TTC6; FOXA1 (margin: TTC6; FOXA1)	4.17838112064585	0.0000411353352529823	0.00116518228693331
11	2321770	2322050	<a href=\./figures/6453.pdf\" target=\"_blank\">PDF</a></br><a href=\"./figures/6453.tsv\" target=\"_blank\">STATS</a></br><a href=\"http://www.ensembl.org/Homo_sapiens/Location/View?r=11:2321770-2322050\" target=\"_blank\">ENSEMBL</a></br><a href=\"http://genome-euro.ucsc.edu/cgi-bin/hgTracks?position=chr11:2321770-2322050&hgsid=192199020&knownGene=pack&hgFind.matches=uc004dqr.3,\" target=\"_bla…	281	9	6453	gene;tss	0.59976823286734	0.946469337862055	TSPAN32; C11orf21 (margin: TSPAN32; C11orf21)	3.93497828253042	0.0000411353352529823	0.00116518228693331
10	91295045	91295421	<a href=\./figures/5924.pdf\" target=\"_blank\">PDF</a></br><a href=\"./figures/5924.tsv\" target=\"_blank\">STATS</a></br><a href=\"http://www.ensembl.org/Homo_sapiens/Location/View?r=10:91295045-91295421\" target=\"_blank\">ENSEMBL</a></br><a href=\"http://genome-euro.ucsc.edu/cgi-bin/hgTracks?position=chr10:91295045-91295421&hgsid=192199020&knownGene=pack&hgFind.matches=uc004dqr.3,\" target=\"…	377	9	5924	island	0.815172527296281	0.986377306873457	SLC16A12 (margin: SLC16A12)	3.63282154110081	0.0000411353352529823	0.00116518228693331
16	66878426	66878810	<a href=\./figures/15286.pdf\" target=\"_blank\">PDF</a></br><a href=\"./figures/15286.tsv\" target=\"_blank\">STATS</a></br><a href=\"http://www.ensembl.org/Homo_sapiens/Location/View?r=16:66878426-66878810\" target=\"_blank\">ENSEMBL</a></br><a href=\"http://genome-euro.ucsc.edu/cgi-bin/hgTracks?position=chr16:66878426-66878810&hgsid=192199020&knownGene=pack&hgFind.matches=uc004dqr.3,\" target=…	385	9	15286	tss	0.840890462152232	0.981503511073707	CA7; NAE1; RP11-61A14.1 (margin: CA7; NAE1; RP11-61A14.1)	3.56511638540149	0.0000411353352529823	0.00116518228693331
3	136537607	136537863	<a href=\./figures/29508.pdf\" target=\"_blank\">PDF</a></br><a href=\"./figures/29508.tsv\" target=\"_blank\">STATS</a></br><a href=\"http://www.ensembl.org/Homo_sapiens/Location/View?r=3:136537607-136537863\" target=\"_blank\">ENSEMBL</a></br><a href=\"http://genome-euro.ucsc.edu/cgi-bin/hgTracks?position=chr3:136537607-136537863&hgsid=192199020&knownGene=pack&hgFind.matches=uc004dqr.3,\" targe…	257	9	29508	island	0.735570012348733	0.962306388407125	SLC35G2 (margin: SLC35G2; RP11-731C17.1)	3.44367299534003	0.0000411353352529823	0.00116518228693331
5	134871645	134872315	<a href=\./figures/32305.pdf\" target=\"_blank\">PDF</a></br><a href=\"./figures/32305.tsv\" target=\"_blank\">STATS</a></br><a href=\"http://www.ensembl.org/Homo_sapiens/Location/View?r=5:134871645-134872315\" target=\"_blank\">ENSEMBL</a></br><a href=\"http://genome-euro.ucsc.edu/cgi-bin/hgTracks?position=chr5:134871645-134872315&hgsid=192199020&knownGene=pack&hgFind.matches=uc004dqr.3,\" targe…	671	18	32305	tss	0.681826198074008	0.974916507027824	NEUROG1 (margin: NEUROG1)	3.16415784656736	0.0000343847215148407	0.00116518228693331
12	39299132	39299844	<a href=\./figures/10325.pdf\" target=\"_blank\">PDF</a></br><a href=\"./figures/10325.tsv\" target=\"_blank\">STATS</a></br><a href=\"http://www.ensembl.org/Homo_sapiens/Location/View?r=12:39299132-39299844\" target=\"_blank\">ENSEMBL</a></br><a href=\"http://genome-euro.ucsc.edu/cgi-bin/hgTracks?position=chr12:39299132-39299844&hgsid=192199020&knownGene=pack&hgFind.matches=uc004dqr.3,\" target=…	713	9	10325	island	0.450830142674331	0.897062326948059	RP11-396F22.1; CPNE8 (margin: RP11-396F22.1; CPNE8; AC067735.1)	2.95094497376063	0.0000411353352529823	0.00116518228693331
6	44186914	44187674	<a href=\./figures/36171.pdf\" target=\"_blank\">PDF</a></br><a href=\"./figures/36171.tsv\" target=\"_blank\">STATS</a></br><a href=\"http://www.ensembl.org/Homo_sapiens/Location/View?r=6:44186914-44187674\" target=\"_blank\">ENSEMBL</a></br><a href=\"http://genome-euro.ucsc.edu/cgi-bin/hgTracks?position=chr6:44186914-44187674&hgsid=192199020&knownGene=pack&hgFind.matches=uc004dqr.3,\" target=\"…	761	12	36171	island	0.866912972648559	0.36054065392134	RP1-302G2.5; SLC29A1 (margin: RP1-302G2.5; SLC29A1)	2.90231010473681	0.0000332821035472805	0.00116518228693331
4	76555772	76556042	<a href=\./figures/30439.pdf\" target=\"_blank\">PDF</a></br><a href=\"./figures/30439.tsv\" target=\"_blank\">STATS</a></br><a href=\"http://www.ensembl.org/Homo_sapiens/Location/View?r=4:76555772-76556042\" target=\"_blank\">ENSEMBL</a></br><a href=\"http://genome-euro.ucsc.edu/cgi-bin/hgTracks?position=chr4:76555772-76556042&hgsid=192199020&knownGene=pack&hgFind.matches=uc004dqr.3,\" target=\"…	271	9	30439	tss	0.115174370521471	0.453353903437758	CDKL2 (margin: CDKL2; G3BP2)	2.65530835914667	0.0000411353352529823	0.00116518228693331
7	27224092	27225897	<a href=\./figures/37499.pdf\" target=\"_blank\">PDF</a></br><a href=\"./figures/37499.tsv\" target=\"_blank\">STATS</a></br><a href=\"http://www.ensembl.org/Homo_sapiens/Location/View?r=7:27224092-27225897\" target=\"_blank\">ENSEMBL</a></br><a href=\"http://genome-euro.ucsc.edu/cgi-bin/hgTracks?position=chr7:27224092-27225897&hgsid=192199020&knownGene=pack&hgFind.matches=uc004dqr.3,\" target=\"…	1806	34	37499	tss;island	0.809210961928218	0.952165684191322	HOXA11-AS; HOXA11; RP1-170O19.14 (margin: HOXA11-AS; RP1-170O19.20; HOXA10; HOXA11; RP1-170O19.14; HOXA13)	2.10962478201955	0.0000392634688287676	0.00116518228693331
11	62476891	62477624	<a href=\./figures/8355.pdf\" target=\"_blank\">PDF</a></br><a href=\"./figures/8355.tsv\" target=\"_blank\">STATS</a></br><a href=\"http://www.ensembl.org/Homo_sapiens/Location/View?r=11:62476891-62477624\" target=\"_blank\">ENSEMBL</a></br><a href=\"http://genome-euro.ucsc.edu/cgi-bin/hgTracks?position=chr11:62476891-62477624&hgsid=192199020&knownGene=pack&hgFind.matches=uc004dqr.3,\" target=\"…	734	10	8355	island	0.388632550422958	0.986731613394569	GNG3; BSCL2; RP11-831H9.16 (margin: GNG3; BSCL2; RP11-831H9.16; HNRNPUL2)	6.8336943501348	0.0000433003528978761	0.00121590385774324
6	55443757	55444488	<a href=\./figures/36218.pdf\" target=\"_blank\">PDF</a></br><a href=\"./figures/36218.tsv\" target=\"_blank\">STATS</a></br><a href=\"http://www.ensembl.org/Homo_sapiens/Location/View?r=6:55443757-55444488\" target=\"_blank\">ENSEMBL</a></br><a href=\"http://genome-euro.ucsc.edu/cgi-bin/hgTracks?position=chr6:55443757-55444488&hgsid=192199020&knownGene=pack&hgFind.matches=uc004dqr.3,\" target=\"…	732	10	36218	island	0.649865494077073	0.0377139654959115	HMGCLL1 (margin: HMGCLL1)	6.37621812077957	0.0000433003528978761	0.00121590385774324
7	27213893	27214383	<a href=\./figures/36939.pdf\" target=\"_blank\">PDF</a></br><a href=\"./figures/36939.tsv\" target=\"_blank\">STATS</a></br><a href=\"http://www.ensembl.org/Homo_sapiens/Location/View?r=7:27213893-27214383\" target=\"_blank\">ENSEMBL</a></br><a href=\"http://genome-euro.ucsc.edu/cgi-bin/hgTracks?position=chr7:27213893-27214383&hgsid=192199020&knownGene=pack&hgFind.matches=uc004dqr.3,\" target=\"…	491	10	36939	gene;island	0.870379003377802	0.987948404166352	RP1-170O19.20; HOXA10 (margin: HOXA-AS4; HOXA11-AS; HOXA9; RP1-170O19.20; MIR196B; HOXA10; HOXA11; RP1-170O19.14)	4.45744830108893	0.0000433003528978761	0.00121590385774324
10	131265059	131265796	<a href=\./figures/6258.pdf\" target=\"_blank\">PDF</a></br><a href=\"./figures/6258.tsv\" target=\"_blank\">STATS</a></br><a href=\"http://www.ensembl.org/Homo_sapiens/Location/View?r=10:131265059-131265796\" target=\"_blank\">ENSEMBL</a></br><a href=\"http://genome-euro.ucsc.edu/cgi-bin/hgTracks?position=chr10:131265059-131265796&hgsid=192199020&knownGene=pack&hgFind.matches=uc004dqr.3,\" targe…	738	15	6258	island	0.406370278116812	0.00761233634337412	MGMT (margin: MGMT)	5.55106714698628	0.0000440440254588908	0.00122969909476055
6	33160067	33160604	<a href=\./figures/35969.pdf\" target=\"_blank\">PDF</a></br><a href=\"./figures/35969.tsv\" target=\"_blank\">STATS</a></br><a href=\"http://www.ensembl.org/Homo_sapiens/Location/View?r=6:33160067-33160604\" target=\"_blank\">ENSEMBL</a></br><a href=\"http://genome-euro.ucsc.edu/cgi-bin/hgTracks?position=chr6:33160067-33160604&hgsid=192199020&knownGene=pack&hgFind.matches=uc004dqr.3,\" target=\"…	538	15	35969	island	0.471990099881955	0.934988381605853	COL11A2; RXRB (margin: RNY4P10; SLC39A7; HSD17B8; COL11A2; RXRB)	4.47454910388921	0.0000440440254588908	0.00122969909476055
6	32811884	32812708	<a href=\./figures/34877.pdf\" target=\"_blank\">PDF</a></br><a href=\"./figures/34877.tsv\" target=\"_blank\">STATS</a></br><a href=\"http://www.ensembl.org/Homo_sapiens/Location/View?r=6:32811884-32812708\" target=\"_blank\">ENSEMBL</a></br><a href=\"http://genome-euro.ucsc.edu/cgi-bin/hgTracks?position=chr6:32811884-32812708&hgsid=192199020&knownGene=pack&hgFind.matches=uc004dqr.3,\" target=\"…	825	32	34877	tss	0.0078027234828248	0.0610363027407133	XXbac-BPG246D15.8; PSMB9; PSMB8; TAP1 (margin: XXbac-BPG246D15.8; PSMB9; TAP2; PSMB8; TAP1)	2.16032755263021	0.0000519660746690249	0.00144673551878565
12	85306323	85307152	<a href=\./figures/10656.pdf\" target=\"_blank\">PDF</a></br><a href=\"./figures/10656.tsv\" target=\"_blank\">STATS</a></br><a href=\"http://www.ensembl.org/Homo_sapiens/Location/View?r=12:85306323-85307152\" target=\"_blank\">ENSEMBL</a></br><a href=\"http://genome-euro.ucsc.edu/cgi-bin/hgTracks?position=chr12:85306323-85307152&hgsid=192199020&knownGene=pack&hgFind.matches=uc004dqr.3,\" target=…	830	13	10656	island	0.357883747650601	0.945459771641746	SLC6A15 (margin: SLC6A15)	3.87173651537293	0.000052304674730304	0.0014520135343934
20	30639705	30640256	<a href=\./figures/26089.pdf\" target=\"_blank\">PDF</a></br><a href=\"./figures/26089.tsv\" target=\"_blank\">STATS</a></br><a href=\"http://www.ensembl.org/Homo_sapiens/Location/View?r=20:30639705-30640256\" target=\"_blank\">ENSEMBL</a></br><a href=\"http://genome-euro.ucsc.edu/cgi-bin/hgTracks?position=chr20:30639705-30640256&hgsid=192199020&knownGene=pack&hgFind.matches=uc004dqr.3,\" target=…	552	11	26089	island	0.374673798545768	0.945992958266461	RNA5SP482; HCK (margin: RNA5SP482; HCK)	5.11541219330968	0.0000538677009265245	0.00147027136646514
11	843897	844686	<a href=\./figures/6393.pdf\" target=\"_blank\">PDF</a></br><a href=\"./figures/6393.tsv\" target=\"_blank\">STATS</a></br><a href=\"http://www.ensembl.org/Homo_sapiens/Location/View?r=11:843897-844686\" target=\"_blank\">ENSEMBL</a></br><a href=\"http://genome-euro.ucsc.edu/cgi-bin/hgTracks?position=chr11:843897-844686&hgsid=192199020&knownGene=pack&hgFind.matches=uc004dqr.3,\" target=\"_blank\"…	790	11	6393	gene;island	0.450766266665134	0.0671054599115043	TSPAN4; POLR2L (margin: EFCAB4A; CD151; TSPAN4; AP006621.8; POLR2L)	4.97152200314816	0.0000538677009265245	0.00147027136646514
3	125899547	125900108	<a href=\./figures/28556.pdf\" target=\"_blank\">PDF</a></br><a href=\"./figures/28556.tsv\" target=\"_blank\">STATS</a></br><a href=\"http://www.ensembl.org/Homo_sapiens/Location/View?r=3:125899547-125900108\" target=\"_blank\">ENSEMBL</a></br><a href=\"http://genome-euro.ucsc.edu/cgi-bin/hgTracks?position=chr3:125899547-125900108&hgsid=192199020&knownGene=pack&hgFind.matches=uc004dqr.3,\" targe…	562	11	28556	tss	0.771005040626923	0.978300358171065	ALDH1L1-AS2; ALDH1L1 (margin: ALDH1L1-AS2; ALDH1L1)	3.65702788807382	0.0000538677009265245	0.00147027136646514
5	121414067	121414425	<a href=\./figures/32243.pdf\" target=\"_blank\">PDF</a></br><a href=\"./figures/32243.tsv\" target=\"_blank\">STATS</a></br><a href=\"http://www.ensembl.org/Homo_sapiens/Location/View?r=5:121414067-121414425\" target=\"_blank\">ENSEMBL</a></br><a href=\"http://genome-euro.ucsc.edu/cgi-bin/hgTracks?position=chr5:121414067-121414425&hgsid=192199020&knownGene=pack&hgFind.matches=uc004dqr.3,\" targe…	359	11	32243	tss	0.408767296120745	0.0773762260726384	LOX (margin: SRFBP1; LOX)	3.4244587319886	0.0000538677009265245	0.00147027136646514
1	2344979	2345475	<a href=\./figures/1173.pdf\" target=\"_blank\">PDF</a></br><a href=\"./figures/1173.tsv\" target=\"_blank\">STATS</a></br><a href=\"http://www.ensembl.org/Homo_sapiens/Location/View?r=1:2344979-2345475\" target=\"_blank\">ENSEMBL</a></br><a href=\"http://genome-euro.ucsc.edu/cgi-bin/hgTracks?position=chr1:2344979-2345475&hgsid=192199020&knownGene=pack&hgFind.matches=uc004dqr.3,\" target=\"_blank…	497	11	1173	tss;island	0.151810152854176	0.0288236230276274	PEX10 (margin: RER1; PLCH2; PEX10)	3.37975334803093	0.0000538677009265245	0.00147027136646514
15	74218418	74218921	<a href=\./figures/14292.pdf\" target=\"_blank\">PDF</a></br><a href=\"./figures/14292.tsv\" target=\"_blank\">STATS</a></br><a href=\"http://www.ensembl.org/Homo_sapiens/Location/View?r=15:74218418-74218921\" target=\"_blank\">ENSEMBL</a></br><a href=\"http://genome-euro.ucsc.edu/cgi-bin/hgTracks?position=chr15:74218418-74218921&hgsid=192199020&knownGene=pack&hgFind.matches=uc004dqr.3,\" target=…	504	11	14292	island	0.803469971669162	0.946542124853636	LOXL1; LOXL1-AS1 (margin: LOXL1; LOXL1-AS1)	2.12873036111351	0.0000538677009265245	0.00147027136646514
11	2322286	2323459	<a href=\./figures/6454.pdf\" target=\"_blank\">PDF</a></br><a href=\"./figures/6454.tsv\" target=\"_blank\">STATS</a></br><a href=\"http://www.ensembl.org/Homo_sapiens/Location/View?r=11:2322286-2323459\" target=\"_blank\">ENSEMBL</a></br><a href=\"http://genome-euro.ucsc.edu/cgi-bin/hgTracks?position=chr11:2322286-2323459&hgsid=192199020&knownGene=pack&hgFind.matches=uc004dqr.3,\" target=\"_bla…	1174	23	6454	gene;tss	0.453419663903211	0.904338277039837	TSPAN32; C11orf21 (margin: TSPAN32; C11orf21)	3.05690585644304	0.0000557962277450181	0.00151865486912697
6	29454557	29455532	<a href=\./figures/33659.pdf\" target=\"_blank\">PDF</a></br><a href=\"./figures/33659.tsv\" target=\"_blank\">STATS</a></br><a href=\"http://www.ensembl.org/Homo_sapiens/Location/View?r=6:29454557-29455532\" target=\"_blank\">ENSEMBL</a></br><a href=\"http://genome-euro.ucsc.edu/cgi-bin/hgTracks?position=chr6:29454557-29455532&hgsid=192199020&knownGene=pack&hgFind.matches=uc004dqr.3,\" target=\"…	976	15	33659	gene	0.106272908228988	0.745604852500506	MAS1L; RPS17P1 (margin: XXbac-BPG13B8.10; MAS1LP1; MAS1L; RPS17P1)	4.5521318563407	0.0000561896554302828	0.00152510307106595
11	2721243	2722713	<a href=\./figures/7077.pdf\" target=\"_blank\">PDF</a></br><a href=\"./figures/7077.tsv\" target=\"_blank\">STATS</a></br><a href=\"http://www.ensembl.org/Homo_sapiens/Location/View?r=11:2721243-2722713\" target=\"_blank\">ENSEMBL</a></br><a href=\"http://genome-euro.ucsc.edu/cgi-bin/hgTracks?position=chr11:2721243-2722713&hgsid=192199020&knownGene=pack&hgFind.matches=uc004dqr.3,\" target=\"_bla…	1471	40	7077	tss	0.4775642337847	0.0277397800838465	KCNQ1; KCNQ1OT1 (margin: KCNQ1; KCNQ1OT1)	4.746383031069	0.0000597830445025478	0.00161812773786896
11	44331905	44333192	<a href=\./figures/7261.pdf\" target=\"_blank\">PDF</a></br><a href=\"./figures/7261.tsv\" target=\"_blank\">STATS</a></br><a href=\"http://www.ensembl.org/Homo_sapiens/Location/View?r=11:44331905-44333192\" target=\"_blank\">ENSEMBL</a></br><a href=\"http://genome-euro.ucsc.edu/cgi-bin/hgTracks?position=chr11:44331905-44333192&hgsid=192199020&knownGene=pack&hgFind.matches=uc004dqr.3,\" target=\"…	1288	40	7261	tss;island	0.79599332620989	0.96116216414717	ALX4 (margin: ALX4)	1.88464241021515	0.0000653671361744694	0.00176436945951255
11	3187271	3188016	<a href=\./figures/7092.pdf\" target=\"_blank\">PDF</a></br><a href=\"./figures/7092.tsv\" target=\"_blank\">STATS</a></br><a href=\"http://www.ensembl.org/Homo_sapiens/Location/View?r=11:3187271-3188016\" target=\"_blank\">ENSEMBL</a></br><a href=\"http://genome-euro.ucsc.edu/cgi-bin/hgTracks?position=chr11:3187271-3188016&hgsid=192199020&knownGene=pack&hgFind.matches=uc004dqr.3,\" target=\"_bla…	746	24	7092	tss;island	0.814122778788784	0.934281031888829	OSBPL5 (margin: OSBPL5)	2.02540090817051	0.0000710843861307228	0.00191338745430321
6	117197952	117198743	<a href=\./figures/36434.pdf\" target=\"_blank\">PDF</a></br><a href=\"./figures/36434.tsv\" target=\"_blank\">STATS</a></br><a href=\"http://www.ensembl.org/Homo_sapiens/Location/View?r=6:117197952-117198743\" target=\"_blank\">ENSEMBL</a></br><a href=\"http://genome-euro.ucsc.edu/cgi-bin/hgTracks?position=chr6:117197952-117198743&hgsid=192199020&knownGene=pack&hgFind.matches=uc004dqr.3,\" targe…	792	12	36434	island	0.496516460116614	0.0425366251186295	RFX6 (margin: RFX6)	4.54134017229307	0.0000717414232019159	0.00192046271340513
2	175199259	175199828	<a href=\./figures/24874.pdf\" target=\"_blank\">PDF</a></br><a href=\"./figures/24874.tsv\" target=\"_blank\">STATS</a></br><a href=\"http://www.ensembl.org/Homo_sapiens/Location/View?r=2:175199259-175199828\" target=\"_blank\">ENSEMBL</a></br><a href=\"http://genome-euro.ucsc.edu/cgi-bin/hgTracks?position=chr2:175199259-175199828&hgsid=192199020&knownGene=pack&hgFind.matches=uc004dqr.3,\" targe…	570	12	24874	island	0.601333130936537	0.976827787093839	SP9; AC018470.1 (margin: AC018470.4; SP9; AC018470.1)	3.87686792189948	0.0000717414232019159	0.00192046271340513
1	248100183	248100614	<a href=\./figures/4422.pdf\" target=\"_blank\">PDF</a></br><a href=\"./figures/4422.tsv\" target=\"_blank\">STATS</a></br><a href=\"http://www.ensembl.org/Homo_sapiens/Location/View?r=1:248100183-248100614\" target=\"_blank\">ENSEMBL</a></br><a href=\"http://genome-euro.ucsc.edu/cgi-bin/hgTracks?position=chr1:248100183-248100614&hgsid=192199020&knownGene=pack&hgFind.matches=uc004dqr.3,\" target=…	432	10	4422	island	0.757899860100309	0.0185018370920571	OR2L13; OR2X1P; RP11-438H8.8 (margin: OR2AJ1; OR2L13; OR2X1P; OR2L8; RP11-438H8.8)	7.78163968657745	0.0000757756175712832	0.00198483230541555
1	6085799	6086652	<a href=\./figures/2589.pdf\" target=\"_blank\">PDF</a></br><a href=\"./figures/2589.tsv\" target=\"_blank\">STATS</a></br><a href=\"http://www.ensembl.org/Homo_sapiens/Location/View?r=1:6085799-6086652\" target=\"_blank\">ENSEMBL</a></br><a href=\"http://genome-euro.ucsc.edu/cgi-bin/hgTracks?position=chr1:6085799-6086652&hgsid=192199020&knownGene=pack&hgFind.matches=uc004dqr.3,\" target=\"_blank…	854	10	2589	island	0.0497364638910457	0.547228481074876	KCNAB2 (margin: KCNAB2)	4.31788953868812	0.0000757756175712832	0.00198483230541555
5	140305947	140306458	<a href=\./figures/31804.pdf\" target=\"_blank\">PDF</a></br><a href=\"./figures/31804.tsv\" target=\"_blank\">STATS</a></br><a href=\"http://www.ensembl.org/Homo_sapiens/Location/View?r=5:140305947-140306458\" target=\"_blank\">ENSEMBL</a></br><a href=\"http://genome-euro.ucsc.edu/cgi-bin/hgTracks?position=chr5:140305947-140306458&hgsid=192199020&knownGene=pack&hgFind.matches=uc004dqr.3,\" targe…	512	10	31804	gene;island	0.957367912517947	0.508699206814228	PCDHA1; PCDHA2; PCDHA3; PCDHA4; PCDHA5; PCDHA6; PCDHA7; PCDHA8; PCDHA9; PCDHA10; PCDHA11; PCDHA12; PCDHA13; PCDHAC1 (margin: PCDHA1; PCDHA2; PCDHA3; PCDHA4; PCDHA5; PCDHA6; PCDHA7; PCDHA8; PCDHA9; PCDHA10; PCDHA11; PCDHA12; PCDHA13; PCDHAC1)	4.16444481092398	0.0000757756175712832	0.00198483230541555
11	70508022	70508659	<a href=\./figures/7529.pdf\" target=\"_blank\">PDF</a></br><a href=\"./figures/7529.tsv\" target=\"_blank\">STATS</a></br><a href=\"http://www.ensembl.org/Homo_sapiens/Location/View?r=11:70508022-70508659\" target=\"_blank\">ENSEMBL</a></br><a href=\"http://genome-euro.ucsc.edu/cgi-bin/hgTracks?position=chr11:70508022-70508659&hgsid=192199020&knownGene=pack&hgFind.matches=uc004dqr.3,\" target=\"…	638	10	7529	tss	0.600271786407215	0.94934463338087	SHANK2 (margin: SHANK2)	3.99987009295717	0.0000757756175712832	0.00198483230541555
12	15475116	15475767	<a href=\./figures/10269.pdf\" target=\"_blank\">PDF</a></br><a href=\"./figures/10269.tsv\" target=\"_blank\">STATS</a></br><a href=\"http://www.ensembl.org/Homo_sapiens/Location/View?r=12:15475116-15475767\" target=\"_blank\">ENSEMBL</a></br><a href=\"http://genome-euro.ucsc.edu/cgi-bin/hgTracks?position=chr12:15475116-15475767&hgsid=192199020&knownGene=pack&hgFind.matches=uc004dqr.3,\" target=…	652	10	10269	island	0.202319336465853	0.804411119831877	PTPRO; RERG (margin: PTPRO; RERG)	3.91347276553436	0.0000757756175712832	0.00198483230541555
17	72931569	72931857	<a href=\./figures/17637.pdf\" target=\"_blank\">PDF</a></br><a href=\"./figures/17637.tsv\" target=\"_blank\">STATS</a></br><a href=\"http://www.ensembl.org/Homo_sapiens/Location/View?r=17:72931569-72931857\" target=\"_blank\">ENSEMBL</a></br><a href=\"http://genome-euro.ucsc.edu/cgi-bin/hgTracks?position=chr17:72931569-72931857&hgsid=192199020&knownGene=pack&hgFind.matches=uc004dqr.3,\" target=…	289	10	17637	tss	0.514873828065023	0.859490541932787	OTOP2; OTOP3 (margin: OTOP2; OTOP3)	2.90072032422737	0.0000757756175712832	0.00198483230541555
1	179711859	179712361	<a href=\./figures/4001.pdf\" target=\"_blank\">PDF</a></br><a href=\"./figures/4001.tsv\" target=\"_blank\">STATS</a></br><a href=\"http://www.ensembl.org/Homo_sapiens/Location/View?r=1:179711859-179712361\" target=\"_blank\">ENSEMBL</a></br><a href=\"http://genome-euro.ucsc.edu/cgi-bin/hgTracks?position=chr1:179711859-179712361&hgsid=192199020&knownGene=pack&hgFind.matches=uc004dqr.3,\" target=…	503	10	4001	island	0.775827644436379	0.961743990947091	RP11-12M5.1; FAM163A (margin: RP11-12M5.1; FAM163A)	2.88076615757667	0.0000757756175712832	0.00198483230541555
1	40782713	40783264	<a href=\./figures/3120.pdf\" target=\"_blank\">PDF</a></br><a href=\"./figures/3120.tsv\" target=\"_blank\">STATS</a></br><a href=\"http://www.ensembl.org/Homo_sapiens/Location/View?r=1:40782713-40783264\" target=\"_blank\">ENSEMBL</a></br><a href=\"http://genome-euro.ucsc.edu/cgi-bin/hgTracks?position=chr1:40782713-40783264&hgsid=192199020&knownGene=pack&hgFind.matches=uc004dqr.3,\" target=\"_b…	552	10	3120	island	0.896822595099333	0.978132117613522	COL9A2 (margin: COL9A2)	2.51482386039126	0.0000757756175712832	0.00198483230541555
2	219857793	219858271	<a href=\./figures/25100.pdf\" target=\"_blank\">PDF</a></br><a href=\"./figures/25100.tsv\" target=\"_blank\">STATS</a></br><a href=\"http://www.ensembl.org/Homo_sapiens/Location/View?r=2:219857793-219858271\" target=\"_blank\">ENSEMBL</a></br><a href=\"http://genome-euro.ucsc.edu/cgi-bin/hgTracks?position=chr2:219857793-219858271&hgsid=192199020&knownGene=pack&hgFind.matches=uc004dqr.3,\" targe…	479	9	25100	island	0.253317903801134	0.974546927311375	CRYBA2 (margin: AC097468.4; FEV; CRYBA2; MIR375; CCDC108)	7.89952438357873	0.0000822706705059646	0.00206078512444761
4	5712581	5713100	<a href=\./figures/30880.pdf\" target=\"_blank\">PDF</a></br><a href=\"./figures/30880.tsv\" target=\"_blank\">STATS</a></br><a href=\"http://www.ensembl.org/Homo_sapiens/Location/View?r=4:5712581-5713100\" target=\"_blank\">ENSEMBL</a></br><a href=\"http://genome-euro.ucsc.edu/cgi-bin/hgTracks?position=chr4:5712581-5713100&hgsid=192199020&knownGene=pack&hgFind.matches=uc004dqr.3,\" target=\"_bla…	520	9	30880	island	0.0224590560009044	0.670292500088641	EVC; EVC2 (margin: EVC; EVC2)	6.93582041740326	0.0000822706705059646	0.00206078512444761
3	181444368	181445156	<a href=\./figures/28045.pdf\" target=\"_blank\">PDF</a></br><a href=\"./figures/28045.tsv\" target=\"_blank\">STATS</a></br><a href=\"http://www.ensembl.org/Homo_sapiens/Location/View?r=3:181444368-181445156\" target=\"_blank\">ENSEMBL</a></br><a href=\"http://genome-euro.ucsc.edu/cgi-bin/hgTracks?position=chr3:181444368-181445156&hgsid=192199020&knownGene=pack&hgFind.matches=uc004dqr.3,\" targe…	789	9	28045	gene;island	0.16917582457655	0.97103083675988	SOX2-OT (margin: SOX2-OT)	6.82809711784285	0.0000822706705059646	0.00206078512444761
3	44770851	44771113	<a href=\./figures/28261.pdf\" target=\"_blank\">PDF</a></br><a href=\"./figures/28261.tsv\" target=\"_blank\">STATS</a></br><a href=\"http://www.ensembl.org/Homo_sapiens/Location/View?r=3:44770851-44771113\" target=\"_blank\">ENSEMBL</a></br><a href=\"http://genome-euro.ucsc.edu/cgi-bin/hgTracks?position=chr3:44770851-44771113&hgsid=192199020&knownGene=pack&hgFind.matches=uc004dqr.3,\" target=\"…	263	9	28261	tss	0.321674908828971	0.976769671262081	ZNF501 (margin: ZNF502; ZNF501; KIAA1143)	6.42833354515532	0.0000822706705059646	0.00206078512444761
16	68482518	68483194	<a href=\./figures/15322.pdf\" target=\"_blank\">PDF</a></br><a href=\"./figures/15322.tsv\" target=\"_blank\">STATS</a></br><a href=\"http://www.ensembl.org/Homo_sapiens/Location/View?r=16:68482518-68483194\" target=\"_blank\">ENSEMBL</a></br><a href=\"http://genome-euro.ucsc.edu/cgi-bin/hgTracks?position=chr16:68482518-68483194&hgsid=192199020&knownGene=pack&hgFind.matches=uc004dqr.3,\" target=…	677	9	15322	tss;island	0.870022767749797	0.0396476399399275	SMPD3 (margin: SMPD3)	6.08973150814263	0.0000822706705059646	0.00206078512444761
17	16256937	16257223	<a href=\./figures/17156.pdf\" target=\"_blank\">PDF</a></br><a href=\"./figures/17156.tsv\" target=\"_blank\">STATS</a></br><a href=\"http://www.ensembl.org/Homo_sapiens/Location/View?r=17:16256937-16257223\" target=\"_blank\">ENSEMBL</a></br><a href=\"http://genome-euro.ucsc.edu/cgi-bin/hgTracks?position=chr17:16256937-16257223&hgsid=192199020&knownGene=pack&hgFind.matches=uc004dqr.3,\" target=…	287	9	17156	tss;island	0.17199013497865	0.936737339963335	CENPV (margin: PIGL; CENPV)	5.54511888567302	0.0000822706705059646	0.00206078512444761
11	69468789	69469403	<a href=\./figures/8593.pdf\" target=\"_blank\">PDF</a></br><a href=\"./figures/8593.tsv\" target=\"_blank\">STATS</a></br><a href=\"http://www.ensembl.org/Homo_sapiens/Location/View?r=11:69468789-69469403\" target=\"_blank\">ENSEMBL</a></br><a href=\"http://genome-euro.ucsc.edu/cgi-bin/hgTracks?position=chr11:69468789-69469403&hgsid=192199020&knownGene=pack&hgFind.matches=uc004dqr.3,\" target=\"…	615	9	8593	island	0.895978194365144	0.303387318194584	CCND1; ORAOV1 (margin: CCND1; ORAOV1)	5.51006647785891	0.0000822706705059646	0.00206078512444761
2	154333481	154334077	<a href=\./figures/24791.pdf\" target=\"_blank\">PDF</a></br><a href=\"./figures/24791.tsv\" target=\"_blank\">STATS</a></br><a href=\"http://www.ensembl.org/Homo_sapiens/Location/View?r=2:154333481-154334077\" target=\"_blank\">ENSEMBL</a></br><a href=\"http://genome-euro.ucsc.edu/cgi-bin/hgTracks?position=chr2:154333481-154334077&hgsid=192199020&knownGene=pack&hgFind.matches=uc004dqr.3,\" targe…	597	9	24791	island	0.245990772942173	0.00518461904325896	AC012501.2; RPRM (margin: AC012501.2; RPRM)	5.26209568048998	0.0000822706705059646	0.00206078512444761
19	53662261	53662723	<a href=\./figures/22369.pdf\" target=\"_blank\">PDF</a></br><a href=\"./figures/22369.tsv\" target=\"_blank\">STATS</a></br><a href=\"http://www.ensembl.org/Homo_sapiens/Location/View?r=19:53662261-53662723\" target=\"_blank\">ENSEMBL</a></br><a href=\"http://genome-euro.ucsc.edu/cgi-bin/hgTracks?position=chr19:53662261-53662723&hgsid=192199020&knownGene=pack&hgFind.matches=uc004dqr.3,\" target=…	463	9	22369	island	0.892812204571444	0.281867152776253	ZNF347; ZNF665 (margin: CTD-2245F17.2; ZNF347; ZNF665)	5.19891338589004	0.0000822706705059646	0.00206078512444761
20	50418952	50419348	<a href=\./figures/26257.pdf\" target=\"_blank\">PDF</a></br><a href=\"./figures/26257.tsv\" target=\"_blank\">STATS</a></br><a href=\"http://www.ensembl.org/Homo_sapiens/Location/View?r=20:50418952-50419348\" target=\"_blank\">ENSEMBL</a></br><a href=\"http://genome-euro.ucsc.edu/cgi-bin/hgTracks?position=chr20:50418952-50419348&hgsid=192199020&knownGene=pack&hgFind.matches=uc004dqr.3,\" target=…	397	9	26257	island	0.983176056740235	0.560412924840455	SALL4 (margin: SALL4)	5.0569644874265	0.0000822706705059646	0.00206078512444761
16	215410	216244	<a href=\./figures/15443.pdf\" target=\"_blank\">PDF</a></br><a href=\"./figures/15443.tsv\" target=\"_blank\">STATS</a></br><a href=\"http://www.ensembl.org/Homo_sapiens/Location/View?r=16:215410-216244\" target=\"_blank\">ENSEMBL</a></br><a href=\"http://genome-euro.ucsc.edu/cgi-bin/hgTracks?position=chr16:215410-216244&hgsid=192199020&knownGene=pack&hgFind.matches=uc004dqr.3,\" target=\"_blank…	835	9	15443	island	0.673504539362009	0.981373639446346	HBM; HBZP1 (margin: HBZ; HBM; HBZP1; Z84721.4; HBA2; HBA1)	4.93810681684795	0.0000822706705059646	0.00206078512444761
5	135416331	135416613	<a href=\./figures/32310.pdf\" target=\"_blank\">PDF</a></br><a href=\"./figures/32310.tsv\" target=\"_blank\">STATS</a></br><a href=\"http://www.ensembl.org/Homo_sapiens/Location/View?r=5:135416331-135416613\" target=\"_blank\">ENSEMBL</a></br><a href=\"http://genome-euro.ucsc.edu/cgi-bin/hgTracks?position=chr5:135416331-135416613&hgsid=192199020&knownGene=pack&hgFind.matches=uc004dqr.3,\" targe…	283	9	32310	tss	0.536401889327692	0.954642549983642	VTRNA2-1 (margin: VTRNA2-1)	4.27575857552006	0.0000822706705059646	0.00206078512444761
7	87229552	87230344	<a href=\./figures/37072.pdf\" target=\"_blank\">PDF</a></br><a href=\"./figures/37072.tsv\" target=\"_blank\">STATS</a></br><a href=\"http://www.ensembl.org/Homo_sapiens/Location/View?r=7:87229552-87230344\" target=\"_blank\">ENSEMBL</a></br><a href=\"http://genome-euro.ucsc.edu/cgi-bin/hgTracks?position=chr7:87229552-87230344&hgsid=192199020&knownGene=pack&hgFind.matches=uc004dqr.3,\" target=\"…	793	9	37072	gene;island	0.376841523863766	0.922394369558173	ABCB1 (margin: ABCB1)	4.15561938167589	0.0000822706705059646	0.00206078512444761
21	42688468	42689051	<a href=\./figures/26687.pdf\" target=\"_blank\">PDF</a></br><a href=\"./figures/26687.tsv\" target=\"_blank\">STATS</a></br><a href=\"http://www.ensembl.org/Homo_sapiens/Location/View?r=21:42688468-42689051\" target=\"_blank\">ENSEMBL</a></br><a href=\"http://genome-euro.ucsc.edu/cgi-bin/hgTracks?position=chr21:42688468-42689051&hgsid=192199020&knownGene=pack&hgFind.matches=uc004dqr.3,\" target=…	584	9	26687	island	0.839101857883593	0.986997323272955	FAM3B (margin: FAM3B)	3.83799717819117	0.0000822706705059646	0.00206078512444761
8	11561283	11561620	<a href=\./figures/39553.pdf\" target=\"_blank\">PDF</a></br><a href=\"./figures/39553.tsv\" target=\"_blank\">STATS</a></br><a href=\"http://www.ensembl.org/Homo_sapiens/Location/View?r=8:11561283-11561620\" target=\"_blank\">ENSEMBL</a></br><a href=\"http://genome-euro.ucsc.edu/cgi-bin/hgTracks?position=chr8:11561283-11561620&hgsid=192199020&knownGene=pack&hgFind.matches=uc004dqr.3,\" target=\"…	338	9	39553	tss	0.759037348058138	0.956132938802917	GATA4 (margin: GATA4)	3.49052402070079	0.0000822706705059646	0.00206078512444761
14	96180576	96181044	<a href=\./figures/12590.pdf\" target=\"_blank\">PDF</a></br><a href=\"./figures/12590.tsv\" target=\"_blank\">STATS</a></br><a href=\"http://www.ensembl.org/Homo_sapiens/Location/View?r=14:96180576-96181044\" target=\"_blank\">ENSEMBL</a></br><a href=\"http://genome-euro.ucsc.edu/cgi-bin/hgTracks?position=chr14:96180576-96181044&hgsid=192199020&knownGene=pack&hgFind.matches=uc004dqr.3,\" target=…	469	9	12590	tss	0.728215823684906	0.977180798927269	RP11-164H13.1; TCL1A (margin: RP11-164H13.1; TCL1A)	2.88004494863934	0.0000822706705059646	0.00206078512444761
3	68981852	68982098	<a href=\./figures/28437.pdf\" target=\"_blank\">PDF</a></br><a href=\"./figures/28437.tsv\" target=\"_blank\">STATS</a></br><a href=\"http://www.ensembl.org/Homo_sapiens/Location/View?r=3:68981852-68982098\" target=\"_blank\">ENSEMBL</a></br><a href=\"http://genome-euro.ucsc.edu/cgi-bin/hgTracks?position=chr3:68981852-68982098&hgsid=192199020&knownGene=pack&hgFind.matches=uc004dqr.3,\" target=\"…	247	9	28437	tss;island	0.752155499281088	0.39243178382196	FAM19A4 (margin: FAM19A4)	2.7885603609185	0.0000822706705059646	0.00206078512444761
2	219157083	219157702	<a href=\./figures/23014.pdf\" target=\"_blank\">PDF</a></br><a href=\"./figures/23014.tsv\" target=\"_blank\">STATS</a></br><a href=\"http://www.ensembl.org/Homo_sapiens/Location/View?r=2:219157083-219157702\" target=\"_blank\">ENSEMBL</a></br><a href=\"http://genome-euro.ucsc.edu/cgi-bin/hgTracks?position=chr2:219157083-219157702&hgsid=192199020&knownGene=pack&hgFind.matches=uc004dqr.3,\" targe…	620	11	23014	gene;island	0.0107171319780499	0.94296130747267	PNKD; TMBIM1 (margin: PNKD; TMBIM1)	9.03122990708096	0.0000850542646208281	0.00206675499866671
6	146285286	146285836	<a href=\./figures/35274.pdf\" target=\"_blank\">PDF</a></br><a href=\"./figures/35274.tsv\" target=\"_blank\">STATS</a></br><a href=\"http://www.ensembl.org/Homo_sapiens/Location/View?r=6:146285286-146285836\" target=\"_blank\">ENSEMBL</a></br><a href=\"http://genome-euro.ucsc.edu/cgi-bin/hgTracks?position=chr6:146285286-146285836&hgsid=192199020&knownGene=pack&hgFind.matches=uc004dqr.3,\" targe…	551	11	35274	tss;island	0.00378883561401601	0.402435247294334	SHPRH (margin: SHPRH)	8.02833828956526	0.0000850542646208281	0.00206675499866671
2	189156874	189157566	<a href=\./figures/24953.pdf\" target=\"_blank\">PDF</a></br><a href=\"./figures/24953.tsv\" target=\"_blank\">STATS</a></br><a href=\"http://www.ensembl.org/Homo_sapiens/Location/View?r=2:189156874-189157566\" target=\"_blank\">ENSEMBL</a></br><a href=\"http://genome-euro.ucsc.edu/cgi-bin/hgTracks?position=chr2:189156874-189157566&hgsid=192199020&knownGene=pack&hgFind.matches=uc004dqr.3,\" targe…	693	11	24953	island	0.00916914614725335	0.441112321655234	GULP1 (margin: GULP1; MIR561; AC068718.1)	6.25611229669067	0.0000850542646208281	0.00206675499866671
8	63997977	63998778	<a href=\./figures/40337.pdf\" target=\"_blank\">PDF</a></br><a href=\"./figures/40337.tsv\" target=\"_blank\">STATS</a></br><a href=\"http://www.ensembl.org/Homo_sapiens/Location/View?r=8:63997977-63998778\" target=\"_blank\">ENSEMBL</a></br><a href=\"http://genome-euro.ucsc.edu/cgi-bin/hgTracks?position=chr8:63997977-63998778&hgsid=192199020&knownGene=pack&hgFind.matches=uc004dqr.3,\" target=\"…	802	11	40337	island	0.447283672887245	0.0223177781469552	TTPA (margin: TTPA)	6.21314586899611	0.0000850542646208281	0.00206675499866671
1	19615303	19615702	<a href=\./figures/1302.pdf\" target=\"_blank\">PDF</a></br><a href=\"./figures/1302.tsv\" target=\"_blank\">STATS</a></br><a href=\"http://www.ensembl.org/Homo_sapiens/Location/View?r=1:19615303-19615702\" target=\"_blank\">ENSEMBL</a></br><a href=\"http://genome-euro.ucsc.edu/cgi-bin/hgTracks?position=chr1:19615303-19615702&hgsid=192199020&knownGene=pack&hgFind.matches=uc004dqr.3,\" target=\"_b…	400	11	1302	tss;island	0.609638170707341	0.977348708308789	AKR7A3 (margin: RP4-657E11.10; AKR7A3)	5.16972433441926	0.0000850542646208281	0.00206675499866671
7	27186993	27187691	<a href=\./figures/38349.pdf\" target=\"_blank\">PDF</a></br><a href=\"./figures/38349.tsv\" target=\"_blank\">STATS</a></br><a href=\"http://www.ensembl.org/Homo_sapiens/Location/View?r=7:27186993-27187691\" target=\"_blank\">ENSEMBL</a></br><a href=\"http://genome-euro.ucsc.edu/cgi-bin/hgTracks?position=chr7:27186993-27187691&hgsid=192199020&knownGene=pack&hgFind.matches=uc004dqr.3,\" target=\"…	699	11	38349	island	0.454790938934062	0.975381332697211	HOXA-AS3; HOXA3; HOXA6 (margin: HOXA-AS3; RP1-170O19.21; HOXA3; HOXA5; HOXA6; HOXA7)	5.04092820759665	0.0000850542646208281	0.00206675499866671
17	72889323	72890001	<a href=\./figures/18728.pdf\" target=\"_blank\">PDF</a></br><a href=\"./figures/18728.tsv\" target=\"_blank\">STATS</a></br><a href=\"http://www.ensembl.org/Homo_sapiens/Location/View?r=17:72889323-72890001\" target=\"_blank\">ENSEMBL</a></br><a href=\"http://genome-euro.ucsc.edu/cgi-bin/hgTracks?position=chr17:72889323-72890001&hgsid=192199020&knownGene=pack&hgFind.matches=uc004dqr.3,\" target=…	679	11	18728	island	0.51396890963368	0.953031683079419	FADS6 (margin: FADS6)	4.64142837539336	0.0000850542646208281	0.00206675499866671
4	174451141	174451564	<a href=\./figures/30682.pdf\" target=\"_blank\">PDF</a></br><a href=\"./figures/30682.tsv\" target=\"_blank\">STATS</a></br><a href=\"http://www.ensembl.org/Homo_sapiens/Location/View?r=4:174451141-174451564\" target=\"_blank\">ENSEMBL</a></br><a href=\"http://genome-euro.ucsc.edu/cgi-bin/hgTracks?position=chr4:174451141-174451564&hgsid=192199020&knownGene=pack&hgFind.matches=uc004dqr.3,\" targe…	424	11	30682	tss;island	0.432426310832068	0.954492139684033	HAND2-AS1; HAND2 (margin: HAND2-AS1; HAND2)	3.89222353442807	0.0000850542646208281	0.00206675499866671
20	2781122	2781685	<a href=\./figures/25954.pdf\" target=\"_blank\">PDF</a></br><a href=\"./figures/25954.tsv\" target=\"_blank\">STATS</a></br><a href=\"http://www.ensembl.org/Homo_sapiens/Location/View?r=20:2781122-2781685\" target=\"_blank\">ENSEMBL</a></br><a href=\"http://genome-euro.ucsc.edu/cgi-bin/hgTracks?position=chr20:2781122-2781685&hgsid=192199020&knownGene=pack&hgFind.matches=uc004dqr.3,\" target=\"_b…	564	11	25954	island	0.740994771516321	0.976378847995377	CPXM1 (margin: CPXM1)	3.68538357659571	0.0000850542646208281	0.00206675499866671
7	1022471	1023156	<a href=\./figures/38063.pdf\" target=\"_blank\">PDF</a></br><a href=\"./figures/38063.tsv\" target=\"_blank\">STATS</a></br><a href=\"http://www.ensembl.org/Homo_sapiens/Location/View?r=7:1022471-1023156\" target=\"_blank\">ENSEMBL</a></br><a href=\"http://genome-euro.ucsc.edu/cgi-bin/hgTracks?position=chr7:1022471-1023156&hgsid=192199020&knownGene=pack&hgFind.matches=uc004dqr.3,\" target=\"_bla…	686	11	38063	island	0.527374656722277	0.955195202191244	CYP2W1 (margin: CYP2W1; COX19)	3.66848586142912	0.0000850542646208281	0.00206675499866671
8	11561283	11561728	<a href=\./figures/40087.pdf\" target=\"_blank\">PDF</a></br><a href=\"./figures/40087.tsv\" target=\"_blank\">STATS</a></br><a href=\"http://www.ensembl.org/Homo_sapiens/Location/View?r=8:11561283-11561728\" target=\"_blank\">ENSEMBL</a></br><a href=\"http://genome-euro.ucsc.edu/cgi-bin/hgTracks?position=chr8:11561283-11561728&hgsid=192199020&knownGene=pack&hgFind.matches=uc004dqr.3,\" target=\"…	446	11	40087	island	0.781307791376776	0.973173168380995	GATA4 (margin: GATA4)	3.49052402070079	0.0000850542646208281	0.00206675499866671
17	56832804	56833201	<a href=\./figures/17540.pdf\" target=\"_blank\">PDF</a></br><a href=\"./figures/17540.tsv\" target=\"_blank\">STATS</a></br><a href=\"http://www.ensembl.org/Homo_sapiens/Location/View?r=17:56832804-56833201\" target=\"_blank\">ENSEMBL</a></br><a href=\"http://genome-euro.ucsc.edu/cgi-bin/hgTracks?position=chr17:56832804-56833201&hgsid=192199020&knownGene=pack&hgFind.matches=uc004dqr.3,\" target=…	398	11	17540	tss	0.807238524444096	0.383988100271193	PPM1E (margin: PPM1E)	2.7354856784992	0.0000850542646208281	0.00206675499866671
6	46703193	46703670	<a href=\./figures/35022.pdf\" target=\"_blank\">PDF</a></br><a href=\"./figures/35022.tsv\" target=\"_blank\">STATS</a></br><a href=\"http://www.ensembl.org/Homo_sapiens/Location/View?r=6:46703193-46703670\" target=\"_blank\">ENSEMBL</a></br><a href=\"http://genome-euro.ucsc.edu/cgi-bin/hgTracks?position=chr6:46703193-46703670&hgsid=192199020&knownGene=pack&hgFind.matches=uc004dqr.3,\" target=\"…	478	15	35022	tss	0.463165107607052	0.930078025861843	PLA2G7 (margin: ANKRD66; PLA2G7)	2.94597645925539	0.0000897899863277855	0.00217640205666155
1	165204745	165205506	<a href=\./figures/863.pdf\" target=\"_blank\">PDF</a></br><a href=\"./figures/863.tsv\" target=\"_blank\">STATS</a></br><a href=\"http://www.ensembl.org/Homo_sapiens/Location/View?r=1:165204745-165205506\" target=\"_blank\">ENSEMBL</a></br><a href=\"http://genome-euro.ucsc.edu/cgi-bin/hgTracks?position=chr1:165204745-165205506&hgsid=192199020&knownGene=pack&hgFind.matches=uc004dqr.3,\" target=\"…	762	12	863	gene;island	0.558146297059595	0.956989333803759	LMX1A (margin: LMX1A)	4.05625685406094	0.000102804719846044	0.00246731327630507
7	27143046	27143806	<a href=\./figures/37488.pdf\" target=\"_blank\">PDF</a></br><a href=\"./figures/37488.tsv\" target=\"_blank\">STATS</a></br><a href=\"http://www.ensembl.org/Homo_sapiens/Location/View?r=7:27143046-27143806\" target=\"_blank\">ENSEMBL</a></br><a href=\"http://genome-euro.ucsc.edu/cgi-bin/hgTracks?position=chr7:27143046-27143806&hgsid=192199020&knownGene=pack&hgFind.matches=uc004dqr.3,\" target=\"…	761	12	37488	tss;island	0.9592012695962	0.612951181284421	HOXA2; HOXA3 (margin: HOTAIRM1; HOXA-AS2; HOXA1; HOXA2; HOXA3)	3.7404767052185	0.000102804719846044	0.00246731327630507
2	131512651	131513216	<a href=\./figures/23629.pdf\" target=\"_blank\">PDF</a></br><a href=\"./figures/23629.tsv\" target=\"_blank\">STATS</a></br><a href=\"http://www.ensembl.org/Homo_sapiens/Location/View?r=2:131512651-131513216\" target=\"_blank\">ENSEMBL</a></br><a href=\"http://genome-euro.ucsc.edu/cgi-bin/hgTracks?position=chr2:131512651-131513216&hgsid=192199020&knownGene=pack&hgFind.matches=uc004dqr.3,\" targe…	566	12	23629	tss;island	0.582384254958456	0.912880654849576	AMER3; AC140481.8 (margin: AMER3; AC140481.8)	3.0413608434488	0.000102804719846044	0.00246731327630507
17	48911983	48912556	<a href=\./figures/17508.pdf\" target=\"_blank\">PDF</a></br><a href=\"./figures/17508.tsv\" target=\"_blank\">STATS</a></br><a href=\"http://www.ensembl.org/Homo_sapiens/Location/View?r=17:48911983-48912556\" target=\"_blank\">ENSEMBL</a></br><a href=\"http://genome-euro.ucsc.edu/cgi-bin/hgTracks?position=chr17:48911983-48912556&hgsid=192199020&knownGene=pack&hgFind.matches=uc004dqr.3,\" target=…	574	12	17508	tss	0.843804375004376	0.954189299182436	WFIKKN2 (margin: WFIKKN2; RP11-506D12.5)	2.34297103363524	0.000102804719846044	0.00246731327630507
6	30068471	30069319	<a href=\./figures/35659.pdf\" target=\"_blank\">PDF</a></br><a href=\"./figures/35659.tsv\" target=\"_blank\">STATS</a></br><a href=\"http://www.ensembl.org/Homo_sapiens/Location/View?r=6:30068471-30069319\" target=\"_blank\">ENSEMBL</a></br><a href=\"http://genome-euro.ucsc.edu/cgi-bin/hgTracks?position=chr6:30068471-30069319&hgsid=192199020&knownGene=pack&hgFind.matches=uc004dqr.3,\" target=\"…	849	18	35659	island	0.00599600780291226	0.0552569387545058	TRIM31 (margin: TRIM31-AS1; AL669914.1; TRIM31)	3.50295973479372	0.000112745206123814	0.00269923658100846
19	52074293	52074501	<a href=\./figures/20998.pdf\" target=\"_blank\">PDF</a></br><a href=\"./figures/20998.tsv\" target=\"_blank\">STATS</a></br><a href=\"http://www.ensembl.org/Homo_sapiens/Location/View?r=19:52074293-52074501\" target=\"_blank\">ENSEMBL</a></br><a href=\"http://genome-euro.ucsc.edu/cgi-bin/hgTracks?position=chr19:52074293-52074501&hgsid=192199020&knownGene=pack&hgFind.matches=uc004dqr.3,\" target=…	209	8	20998	tss;island	0.00593525898866259	0.984764879569178	ZNF175 (margin: ZNF175; SIGLEC28P; SIGLEC29P)	14.3777513790025	0.000155400155400155	0.00270879984654582
22	21368291	21368765	<a href=\./figures/26989.pdf\" target=\"_blank\">PDF</a></br><a href=\"./figures/26989.tsv\" target=\"_blank\">STATS</a></br><a href=\"http://www.ensembl.org/Homo_sapiens/Location/View?r=22:21368291-21368765\" target=\"_blank\">ENSEMBL</a></br><a href=\"http://genome-euro.ucsc.edu/cgi-bin/hgTracks?position=chr22:21368291-21368765&hgsid=192199020&knownGene=pack&hgFind.matches=uc004dqr.3,\" target=…	475	8	26989	tss;island	0.00373871994023903	0.979387626232657	P2RX6; TUBA3FP (margin: THAP7-AS1; P2RX6; THAP7; TUBA3FP; AC002472.1)	14.2853892289188	0.000155400155400155	0.00270879984654582
12	89744471	89744877	<a href=\./figures/9238.pdf\" target=\"_blank\">PDF</a></br><a href=\"./figures/9238.tsv\" target=\"_blank\">STATS</a></br><a href=\"http://www.ensembl.org/Homo_sapiens/Location/View?r=12:89744471-89744877\" target=\"_blank\">ENSEMBL</a></br><a href=\"http://genome-euro.ucsc.edu/cgi-bin/hgTracks?position=chr12:89744471-89744877&hgsid=192199020&knownGene=pack&hgFind.matches=uc004dqr.3,\" target=\"…	407	8	9238	gene;island	0.0046942722018605	0.967935623756945	DUSP6 (margin: DUSP6)	13.6886773389515	0.000155400155400155	0.00270879984654582
1	77332991	77333229	<a href=\./figures/3393.pdf\" target=\"_blank\">PDF</a></br><a href=\"./figures/3393.tsv\" target=\"_blank\">STATS</a></br><a href=\"http://www.ensembl.org/Homo_sapiens/Location/View?r=1:77332991-77333229\" target=\"_blank\">ENSEMBL</a></br><a href=\"http://genome-euro.ucsc.edu/cgi-bin/hgTracks?position=chr1:77332991-77333229&hgsid=192199020&knownGene=pack&hgFind.matches=uc004dqr.3,\" target=\"_b…	239	8	3393	island	0.980715108266056	0.00863466541824666	ST6GALNAC5 (margin: ST6GALNAC5)	12.8543571803503	0.000155400155400155	0.00270879984654582
4	165877875	165878317	<a href=\./figures/30171.pdf\" target=\"_blank\">PDF</a></br><a href=\"./figures/30171.tsv\" target=\"_blank\">STATS</a></br><a href=\"http://www.ensembl.org/Homo_sapiens/Location/View?r=4:165877875-165878317\" target=\"_blank\">ENSEMBL</a></br><a href=\"http://genome-euro.ucsc.edu/cgi-bin/hgTracks?position=chr4:165877875-165878317&hgsid=192199020&knownGene=pack&hgFind.matches=uc004dqr.3,\" targe…	443	8	30171	gene;island	0.982037620555926	0.0201900943181685	RP11-366M4.8; FAM218A; TRIM61 (margin: RP11-366M4.8; FAM218A; TRIM61; RP11-366M4.11)	12.6073618365115	0.000155400155400155	0.00270879984654582
18	44526430	44527026	<a href=\./figures/19493.pdf\" target=\"_blank\">PDF</a></br><a href=\"./figures/19493.tsv\" target=\"_blank\">STATS</a></br><a href=\"http://www.ensembl.org/Homo_sapiens/Location/View?r=18:44526430-44527026\" target=\"_blank\">ENSEMBL</a></br><a href=\"http://genome-euro.ucsc.edu/cgi-bin/hgTracks?position=chr18:44526430-44527026&hgsid=192199020&knownGene=pack&hgFind.matches=uc004dqr.3,\" target=…	597	8	19493	island	0.960909595362363	0.0031572608915	KATNAL2 (margin: KATNAL2)	12.4532560522547	0.000155400155400155	0.00270879984654582
19	37997675	37997831	<a href=\./figures/20740.pdf\" target=\"_blank\">PDF</a></br><a href=\"./figures/20740.tsv\" target=\"_blank\">STATS</a></br><a href=\"http://www.ensembl.org/Homo_sapiens/Location/View?r=19:37997675-37997831\" target=\"_blank\">ENSEMBL</a></br><a href=\"http://genome-euro.ucsc.edu/cgi-bin/hgTracks?position=chr19:37997675-37997831&hgsid=192199020&knownGene=pack&hgFind.matches=uc004dqr.3,\" target=…	157	8	20740	tss	0.899232923741877	0.00208973101687317	ZNF793; CTD-3064H18.1 (margin: ZNF793; CTD-3064H18.1; CTD-3064H18.2)	11.602212508904	0.000155400155400155	0.00270879984654582
11	6341717	6341908	<a href=\./figures/8013.pdf\" target=\"_blank\">PDF</a></br><a href=\"./figures/8013.tsv\" target=\"_blank\">STATS</a></br><a href=\"http://www.ensembl.org/Homo_sapiens/Location/View?r=11:6341717-6341908\" target=\"_blank\">ENSEMBL</a></br><a href=\"http://genome-euro.ucsc.edu/cgi-bin/hgTracks?position=chr11:6341717-6341908&hgsid=192199020&knownGene=pack&hgFind.matches=uc004dqr.3,\" target=\"_bla…	192	8	8013	island	0.018489994069429	0.980499445150806	PRKCDBP (margin: PRKCDBP)	11.5770793730045	0.000155400155400155	0.00270879984654582
21	34398085	34398265	<a href=\./figures/26642.pdf\" target=\"_blank\">PDF</a></br><a href=\"./figures/26642.tsv\" target=\"_blank\">STATS</a></br><a href=\"http://www.ensembl.org/Homo_sapiens/Location/View?r=21:34398085-34398265\" target=\"_blank\">ENSEMBL</a></br><a href=\"http://genome-euro.ucsc.edu/cgi-bin/hgTracks?position=chr21:34398085-34398265&hgsid=192199020&knownGene=pack&hgFind.matches=uc004dqr.3,\" target=…	181	8	26642	island	0.938257653518421	0.00525049971199725	OLIG2; AP000282.2 (margin: OLIG2; AP000282.2)	11.3344907064808	0.000155400155400155	0.00270879984654582
4	163085235	163085411	<a href=\./figures/30658.pdf\" target=\"_blank\">PDF</a></br><a href=\"./figures/30658.tsv\" target=\"_blank\">STATS</a></br><a href=\"http://www.ensembl.org/Homo_sapiens/Location/View?r=4:163085235-163085411\" target=\"_blank\">ENSEMBL</a></br><a href=\"http://genome-euro.ucsc.edu/cgi-bin/hgTracks?position=chr4:163085235-163085411&hgsid=192199020&knownGene=pack&hgFind.matches=uc004dqr.3,\" targe…	177	8	30658	tss	0.954802630042996	0.00691975857312351	FSTL5 (margin: FSTL5)	11.2389811825657	0.000155400155400155	0.00270879984654582
12	49393027	49393408	<a href=\./figures/10381.pdf\" target=\"_blank\">PDF</a></br><a href=\"./figures/10381.tsv\" target=\"_blank\">STATS</a></br><a href=\"http://www.ensembl.org/Homo_sapiens/Location/View?r=12:49393027-49393408\" target=\"_blank\">ENSEMBL</a></br><a href=\"http://genome-euro.ucsc.edu/cgi-bin/hgTracks?position=chr12:49393027-49393408&hgsid=192199020&knownGene=pack&hgFind.matches=uc004dqr.3,\" target=…	382	8	10381	island	0.0212497680712519	0.908441551016039	RP11-386G11.5; DDN (margin: RP11-386G11.3; RP11-386G11.5; DDN; PRKAG1)	11.0753583487258	0.000155400155400155	0.00270879984654582
19	1132256	1132537	<a href=\./figures/19644.pdf\" target=\"_blank\">PDF</a></br><a href=\"./figures/19644.tsv\" target=\"_blank\">STATS</a></br><a href=\"http://www.ensembl.org/Homo_sapiens/Location/View?r=19:1132256-1132537\" target=\"_blank\">ENSEMBL</a></br><a href=\"http://genome-euro.ucsc.edu/cgi-bin/hgTracks?position=chr19:1132256-1132537&hgsid=192199020&knownGene=pack&hgFind.matches=uc004dqr.3,\" target=\"_b…	282	8	19644	gene	0.0199893856228838	0.985408462517258	SBNO2 (margin: SBNO2)	10.8821624742373	0.000155400155400155	0.00270879984654582
3	49395574	49395991	<a href=\./figures/29116.pdf\" target=\"_blank\">PDF</a></br><a href=\"./figures/29116.tsv\" target=\"_blank\">STATS</a></br><a href=\"http://www.ensembl.org/Homo_sapiens/Location/View?r=3:49395574-49395991\" target=\"_blank\">ENSEMBL</a></br><a href=\"http://genome-euro.ucsc.edu/cgi-bin/hgTracks?position=chr3:49395574-49395991&hgsid=192199020&knownGene=pack&hgFind.matches=uc004dqr.3,\" target=\"…	418	8	29116	island	0.0120793070927639	0.971158149071491	GPX1; RHOA (margin: GPX1; RHOA; RHOA-IT1)	10.8723242502164	0.000155400155400155	0.00270879984654582
3	48632625	48633144	<a href=\./figures/28301.pdf\" target=\"_blank\">PDF</a></br><a href=\"./figures/28301.tsv\" target=\"_blank\">STATS</a></br><a href=\"http://www.ensembl.org/Homo_sapiens/Location/View?r=3:48632625-48633144\" target=\"_blank\">ENSEMBL</a></br><a href=\"http://genome-euro.ucsc.edu/cgi-bin/hgTracks?position=chr3:48632625-48633144&hgsid=192199020&knownGene=pack&hgFind.matches=uc004dqr.3,\" target=\"…	520	8	28301	tss	0.0112598795850443	0.962314973883212	COL7A1 (margin: COL7A1; UQCRC1)	10.8112114044875	0.000155400155400155	0.00270879984654582
11	22851321	22851591	<a href=\./figures/8137.pdf\" target=\"_blank\">PDF</a></br><a href=\"./figures/8137.tsv\" target=\"_blank\">STATS</a></br><a href=\"http://www.ensembl.org/Homo_sapiens/Location/View?r=11:22851321-22851591\" target=\"_blank\">ENSEMBL</a></br><a href=\"http://genome-euro.ucsc.edu/cgi-bin/hgTracks?position=chr11:22851321-22851591&hgsid=192199020&knownGene=pack&hgFind.matches=uc004dqr.3,\" target=\"…	271	8	8137	island	0.924659125080707	0.00932970727411595	RP11-17A1.3; SVIP (margin: RP11-17A1.3; SVIP)	10.2290086841839	0.000155400155400155	0.00270879984654582
2	202122309	202122832	<a href=\./figures/22988.pdf\" target=\"_blank\">PDF</a></br><a href=\"./figures/22988.tsv\" target=\"_blank\">STATS</a></br><a href=\"http://www.ensembl.org/Homo_sapiens/Location/View?r=2:202122309-202122832\" target=\"_blank\">ENSEMBL</a></br><a href=\"http://genome-euro.ucsc.edu/cgi-bin/hgTracks?position=chr2:202122309-202122832&hgsid=192199020&knownGene=pack&hgFind.matches=uc004dqr.3,\" targe…	524	8	22988	gene	0.00276024225796256	0.875522761955462	CASP8 (margin: CASP8)	10.1611438837453	0.000155400155400155	0.00270879984654582
1	51810337	51811185	<a href=\./figures/3261.pdf\" target=\"_blank\">PDF</a></br><a href=\"./figures/3261.tsv\" target=\"_blank\">STATS</a></br><a href=\"http://www.ensembl.org/Homo_sapiens/Location/View?r=1:51810337-51811185\" target=\"_blank\">ENSEMBL</a></br><a href=\"http://genome-euro.ucsc.edu/cgi-bin/hgTracks?position=chr1:51810337-51811185&hgsid=192199020&knownGene=pack&hgFind.matches=uc004dqr.3,\" target=\"_b…	849	8	3261	island	0.0296586306875705	0.975806762909337	TTC39A (margin: RP11-275F13.1; TTC39A; EPS15)	9.96837725916856	0.000155400155400155	0.00270879984654582
17	37123669	37123949	<a href=\./figures/17302.pdf\" target=\"_blank\">PDF</a></br><a href=\"./figures/17302.tsv\" target=\"_blank\">STATS</a></br><a href=\"http://www.ensembl.org/Homo_sapiens/Location/View?r=17:37123669-37123949\" target=\"_blank\">ENSEMBL</a></br><a href=\"http://genome-euro.ucsc.edu/cgi-bin/hgTracks?position=chr17:37123669-37123949&hgsid=192199020&knownGene=pack&hgFind.matches=uc004dqr.3,\" target=…	281	8	17302	tss	0.913608843025897	0.0178864639387004	FBXO47 (margin: FBXO47)	9.84178987642562	0.000155400155400155	0.00270879984654582
8	98290229	98290601	<a href=\./figures/39829.pdf\" target=\"_blank\">PDF</a></br><a href=\"./figures/39829.tsv\" target=\"_blank\">STATS</a></br><a href=\"http://www.ensembl.org/Homo_sapiens/Location/View?r=8:98290229-98290601\" target=\"_blank\">ENSEMBL</a></br><a href=\"http://genome-euro.ucsc.edu/cgi-bin/hgTracks?position=chr8:98290229-98290601&hgsid=192199020&knownGene=pack&hgFind.matches=uc004dqr.3,\" target=\"…	373	8	39829	tss	0.961592602082643	0.0257387475581606	TSPYL5 (margin: TSPYL5)	9.8272492115415	0.000155400155400155	0.00270879984654582
1	50489654	50489954	<a href=\./figures/1613.pdf\" target=\"_blank\">PDF</a></br><a href=\"./figures/1613.tsv\" target=\"_blank\">STATS</a></br><a href=\"http://www.ensembl.org/Homo_sapiens/Location/View?r=1:50489654-50489954\" target=\"_blank\">ENSEMBL</a></br><a href=\"http://genome-euro.ucsc.edu/cgi-bin/hgTracks?position=chr1:50489654-50489954&hgsid=192199020&knownGene=pack&hgFind.matches=uc004dqr.3,\" target=\"_b…	301	8	1613	tss	0.835859330646448	0.0224350536737799	AGBL4 (margin: MTND2P29; AGBL4)	9.59714556200164	0.000155400155400155	0.00270879984654582
13	29293196	29293454	<a href=\./figures/11370.pdf\" target=\"_blank\">PDF</a></br><a href=\"./figures/11370.tsv\" target=\"_blank\">STATS</a></br><a href=\"http://www.ensembl.org/Homo_sapiens/Location/View?r=13:29293196-29293454\" target=\"_blank\">ENSEMBL</a></br><a href=\"http://genome-euro.ucsc.edu/cgi-bin/hgTracks?position=chr13:29293196-29293454&hgsid=192199020&knownGene=pack&hgFind.matches=uc004dqr.3,\" target=…	259	8	11370	tss	0.925899962520918	0.0174196726814985	SLC46A3 (margin: SLC46A3; CYP51P2)	9.42478082341532	0.000155400155400155	0.00270879984654582
6	28092048	28092370	<a href=\./figures/34732.pdf\" target=\"_blank\">PDF</a></br><a href=\"./figures/34732.tsv\" target=\"_blank\">STATS</a></br><a href=\"http://www.ensembl.org/Homo_sapiens/Location/View?r=6:28092048-28092370\" target=\"_blank\">ENSEMBL</a></br><a href=\"http://genome-euro.ucsc.edu/cgi-bin/hgTracks?position=chr6:28092048-28092370&hgsid=192199020&knownGene=pack&hgFind.matches=uc004dqr.3,\" target=\"…	323	8	34732	tss	0.880291618206179	0.0185270766346157	ZSCAN16; RP1-265C24.9 (margin: RP1-265C24.5; ZSCAN16; RP1-265C24.9)	9.23928943376182	0.000155400155400155	0.00270879984654582
17	75315486	75315868	<a href=\./figures/16804.pdf\" target=\"_blank\">PDF</a></br><a href=\"./figures/16804.tsv\" target=\"_blank\">STATS</a></br><a href=\"http://www.ensembl.org/Homo_sapiens/Location/View?r=17:75315486-75315868\" target=\"_blank\">ENSEMBL</a></br><a href=\"http://genome-euro.ucsc.edu/cgi-bin/hgTracks?position=chr17:75315486-75315868&hgsid=192199020&knownGene=pack&hgFind.matches=uc004dqr.3,\" target=…	383	8	16804	gene	0.0156592244234579	0.855330521682588	SEPT9 (margin: SEPT9)	9.15891638362509	0.000155400155400155	0.00270879984654582
16	66638210	66638438	<a href=\./figures/15283.pdf\" target=\"_blank\">PDF</a></br><a href=\"./figures/15283.tsv\" target=\"_blank\">STATS</a></br><a href=\"http://www.ensembl.org/Homo_sapiens/Location/View?r=16:66638210-66638438\" target=\"_blank\">ENSEMBL</a></br><a href=\"http://genome-euro.ucsc.edu/cgi-bin/hgTracks?position=chr16:66638210-66638438&hgsid=192199020&knownGene=pack&hgFind.matches=uc004dqr.3,\" target=…	229	8	15283	tss	0.836300586564192	0.00944021867251271	CMTM3 (margin: CMTM3; CMTM4)	9.09921455076214	0.000155400155400155	0.00270879984654582
5	1882775	1883011	<a href=\./figures/32645.pdf\" target=\"_blank\">PDF</a></br><a href=\"./figures/32645.tsv\" target=\"_blank\">STATS</a></br><a href=\"http://www.ensembl.org/Homo_sapiens/Location/View?r=5:1882775-1883011\" target=\"_blank\">ENSEMBL</a></br><a href=\"http://genome-euro.ucsc.edu/cgi-bin/hgTracks?position=chr5:1882775-1883011&hgsid=192199020&knownGene=pack&hgFind.matches=uc004dqr.3,\" target=\"_bla…	237	8	32645	island	0.678165886927528	0.0279288111464914	CTD-2194D22.3; IRX4 (margin: CTD-2194D22.3; CTD-2194D22.4; IRX4)	9.0814996017284	0.000155400155400155	0.00270879984654582
2	75788212	75788552	<a href=\./figures/23469.pdf\" target=\"_blank\">PDF</a></br><a href=\"./figures/23469.tsv\" target=\"_blank\">STATS</a></br><a href=\"http://www.ensembl.org/Homo_sapiens/Location/View?r=2:75788212-75788552\" target=\"_blank\">ENSEMBL</a></br><a href=\"http://genome-euro.ucsc.edu/cgi-bin/hgTracks?position=chr2:75788212-75788552&hgsid=192199020&knownGene=pack&hgFind.matches=uc004dqr.3,\" target=\"…	341	8	23469	tss	0.12847951526887	0.985476979327778	EVA1A (margin: EVA1A)	9.07681236809026	0.000155400155400155	0.00270879984654582
2	191045309	191045885	<a href=\./figures/22960.pdf\" target=\"_blank\">PDF</a></br><a href=\"./figures/22960.tsv\" target=\"_blank\">STATS</a></br><a href=\"http://www.ensembl.org/Homo_sapiens/Location/View?r=2:191045309-191045885\" target=\"_blank\">ENSEMBL</a></br><a href=\"http://genome-euro.ucsc.edu/cgi-bin/hgTracks?position=chr2:191045309-191045885&hgsid=192199020&knownGene=pack&hgFind.matches=uc004dqr.3,\" targe…	577	8	22960	gene;island	0.121312774684281	0.978846145905645	C2orf88 (margin: C2orf88; HIBCH)	8.95179120601114	0.000155400155400155	0.00270879984654582
2	69664562	69664869	<a href=\./figures/24369.pdf\" target=\"_blank\">PDF</a></br><a href=\"./figures/24369.tsv\" target=\"_blank\">STATS</a></br><a href=\"http://www.ensembl.org/Homo_sapiens/Location/View?r=2:69664562-69664869\" target=\"_blank\">ENSEMBL</a></br><a href=\"http://genome-euro.ucsc.edu/cgi-bin/hgTracks?position=chr2:69664562-69664869&hgsid=192199020&knownGene=pack&hgFind.matches=uc004dqr.3,\" target=\"…	308	8	24369	island	0.00356899675930614	0.519370179910496	NFU1 (margin: NFU1)	8.94387224475471	0.000155400155400155	0.00270879984654582
10	43892790	43893015	<a href=\./figures/4570.pdf\" target=\"_blank\">PDF</a></br><a href=\"./figures/4570.tsv\" target=\"_blank\">STATS</a></br><a href=\"http://www.ensembl.org/Homo_sapiens/Location/View?r=10:43892790-43893015\" target=\"_blank\">ENSEMBL</a></br><a href=\"http://genome-euro.ucsc.edu/cgi-bin/hgTracks?position=chr10:43892790-43893015&hgsid=192199020&knownGene=pack&hgFind.matches=uc004dqr.3,\" target=\"…	226	8	4570	gene;tss;island	0.861726083475565	0.0157829072717177	HNRNPF (margin: HNRNPF)	8.9168899672128	0.000155400155400155	0.00270879984654582
11	87908631	87908938	<a href=\./figures/7612.pdf\" target=\"_blank\">PDF</a></br><a href=\"./figures/7612.tsv\" target=\"_blank\">STATS</a></br><a href=\"http://www.ensembl.org/Homo_sapiens/Location/View?r=11:87908631-87908938\" target=\"_blank\">ENSEMBL</a></br><a href=\"http://genome-euro.ucsc.edu/cgi-bin/hgTracks?position=chr11:87908631-87908938&hgsid=192199020&knownGene=pack&hgFind.matches=uc004dqr.3,\" target=\"…	308	8	7612	tss	0.102286416028134	0.971219373293112	MIR3166; RAB38 (margin: MIR3166; RAB38)	8.75993555292792	0.000155400155400155	0.00270879984654582
18	59560091	59560495	<a href=\./figures/19547.pdf\" target=\"_blank\">PDF</a></br><a href=\"./figures/19547.tsv\" target=\"_blank\">STATS</a></br><a href=\"http://www.ensembl.org/Homo_sapiens/Location/View?r=18:59560091-59560495\" target=\"_blank\">ENSEMBL</a></br><a href=\"http://genome-euro.ucsc.edu/cgi-bin/hgTracks?position=chr18:59560091-59560495&hgsid=192199020&knownGene=pack&hgFind.matches=uc004dqr.3,\" target=…	405	8	19547	island	0.787620053762125	0.0109558496593784	RNF152 (margin: RNF152)	8.69695219683424	0.000155400155400155	0.00270879984654582
8	143868013	143868262	<a href=\./figures/39939.pdf\" target=\"_blank\">PDF</a></br><a href=\"./figures/39939.tsv\" target=\"_blank\">STATS</a></br><a href=\"http://www.ensembl.org/Homo_sapiens/Location/View?r=8:143868013-143868262\" target=\"_blank\">ENSEMBL</a></br><a href=\"http://genome-euro.ucsc.edu/cgi-bin/hgTracks?position=chr8:143868013-143868262&hgsid=192199020&knownGene=pack&hgFind.matches=uc004dqr.3,\" targe…	250	8	39939	tss	0.0268607172631775	0.884178960619474	RP11-706C16.8; LY6D (margin: RP11-706C16.8; LYNX1; LY6D)	8.66793065489897	0.000155400155400155	0.00270879984654582
12	104609432	104610064	<a href=\./figures/10736.pdf\" target=\"_blank\">PDF</a></br><a href=\"./figures/10736.tsv\" target=\"_blank\">STATS</a></br><a href=\"http://www.ensembl.org/Homo_sapiens/Location/View?r=12:104609432-104610064\" target=\"_blank\">ENSEMBL</a></br><a href=\"http://genome-euro.ucsc.edu/cgi-bin/hgTracks?position=chr12:104609432-104610064&hgsid=192199020&knownGene=pack&hgFind.matches=uc004dqr.3,\" tar…	633	8	10736	island	0.0569080290012083	0.982772251911048	TXNRD1 (margin: TXNRD1)	8.65508573638947	0.000155400155400155	0.00270879984654582
3	139258658	139258948	<a href=\./figures/29539.pdf\" target=\"_blank\">PDF</a></br><a href=\"./figures/29539.tsv\" target=\"_blank\">STATS</a></br><a href=\"http://www.ensembl.org/Homo_sapiens/Location/View?r=3:139258658-139258948\" target=\"_blank\">ENSEMBL</a></br><a href=\"http://genome-euro.ucsc.edu/cgi-bin/hgTracks?position=chr3:139258658-139258948&hgsid=192199020&knownGene=pack&hgFind.matches=uc004dqr.3,\" targe…	291	8	29539	island	0.0931029707027812	0.974420894501601	RP11-319G6.1; RBP1 (margin: RP11-319G6.1; RBP1)	8.6161963370527	0.000155400155400155	0.00270879984654582
22	45596797	45597035	<a href=\./figures/26899.pdf\" target=\"_blank\">PDF</a></br><a href=\"./figures/26899.tsv\" target=\"_blank\">STATS</a></br><a href=\"http://www.ensembl.org/Homo_sapiens/Location/View?r=22:45596797-45597035\" target=\"_blank\">ENSEMBL</a></br><a href=\"http://genome-euro.ucsc.edu/cgi-bin/hgTracks?position=chr22:45596797-45597035&hgsid=192199020&knownGene=pack&hgFind.matches=uc004dqr.3,\" target=…	239	8	26899	gene;island	0.153226143435567	0.983490222011424	KIAA0930; MIR1249 (margin: KIAA0930; MIR1249)	8.53364695234768	0.000155400155400155	0.00270879984654582
11	94278324	94278603	<a href=\./figures/6867.pdf\" target=\"_blank\">PDF</a></br><a href=\"./figures/6867.tsv\" target=\"_blank\">STATS</a></br><a href=\"http://www.ensembl.org/Homo_sapiens/Location/View?r=11:94278324-94278603\" target=\"_blank\">ENSEMBL</a></br><a href=\"http://genome-euro.ucsc.edu/cgi-bin/hgTracks?position=chr11:94278324-94278603&hgsid=192199020&knownGene=pack&hgFind.matches=uc004dqr.3,\" target=\"…	280	8	6867	gene;island	0.118703609712457	0.979869102431222	PIWIL4; FUT4; RP11-867G2.8 (margin: PIWIL4; FUT4; RP11-867G2.8)	8.43378591031782	0.000155400155400155	0.00270879984654582
1	57111099	57111511	<a href=\./figures/553.pdf\" target=\"_blank\">PDF</a></br><a href=\"./figures/553.tsv\" target=\"_blank\">STATS</a></br><a href=\"http://www.ensembl.org/Homo_sapiens/Location/View?r=1:57111099-57111511\" target=\"_blank\">ENSEMBL</a></br><a href=\"http://genome-euro.ucsc.edu/cgi-bin/hgTracks?position=chr1:57111099-57111511&hgsid=192199020&knownGene=pack&hgFind.matches=uc004dqr.3,\" target=\"_bla…	413	8	553	gene;island	0.678122281602321	0.00973670033984287	PRKAA2; PPAP2B (margin: PRKAA2; PPAP2B)	8.40482608901651	0.000155400155400155	0.00270879984654582
19	12267308	12267796	<a href=\./figures/21595.pdf\" target=\"_blank\">PDF</a></br><a href=\"./figures/21595.tsv\" target=\"_blank\">STATS</a></br><a href=\"http://www.ensembl.org/Homo_sapiens/Location/View?r=19:12267308-12267796\" target=\"_blank\">ENSEMBL</a></br><a href=\"http://genome-euro.ucsc.edu/cgi-bin/hgTracks?position=chr19:12267308-12267796&hgsid=192199020&knownGene=pack&hgFind.matches=uc004dqr.3,\" target=…	489	8	21595	island	0.0251890209526235	0.906795114812688	ZNF625-ZNF20; ZNF625 (margin: ZNF136; ZNF625-ZNF20; ZNF625)	8.28020618817259	0.000155400155400155	0.00270879984654582
10	119302050	119302318	<a href=\./figures/4785.pdf\" target=\"_blank\">PDF</a></br><a href=\"./figures/4785.tsv\" target=\"_blank\">STATS</a></br><a href=\"http://www.ensembl.org/Homo_sapiens/Location/View?r=10:119302050-119302318\" target=\"_blank\">ENSEMBL</a></br><a href=\"http://genome-euro.ucsc.edu/cgi-bin/hgTracks?position=chr10:119302050-119302318&hgsid=192199020&knownGene=pack&hgFind.matches=uc004dqr.3,\" targe…	269	8	4785	gene;island	0.132327853699895	0.979746502708004	EMX2; EMX2OS (margin: EMX2; EMX2OS)	8.10464528420463	0.000155400155400155	0.00270879984654582
2	220083696	220083951	<a href=\./figures/23895.pdf\" target=\"_blank\">PDF</a></br><a href=\"./figures/23895.tsv\" target=\"_blank\">STATS</a></br><a href=\"http://www.ensembl.org/Homo_sapiens/Location/View?r=2:220083696-220083951\" target=\"_blank\">ENSEMBL</a></br><a href=\"http://genome-euro.ucsc.edu/cgi-bin/hgTracks?position=chr2:220083696-220083951&hgsid=192199020&knownGene=pack&hgFind.matches=uc004dqr.3,\" targe…	256	8	23895	tss	0.770463937105053	0.0101489745521337	ABCB6; ATG9A (margin: ZFAND2B; ANKZF1; ABCB6; ATG9A; AC068946.1)	8.07373088418359	0.000155400155400155	0.00270879984654582
7	94537716	94537893	<a href=\./figures/37723.pdf\" target=\"_blank\">PDF</a></br><a href=\"./figures/37723.tsv\" target=\"_blank\">STATS</a></br><a href=\"http://www.ensembl.org/Homo_sapiens/Location/View?r=7:94537716-94537893\" target=\"_blank\">ENSEMBL</a></br><a href=\"http://genome-euro.ucsc.edu/cgi-bin/hgTracks?position=chr7:94537716-94537893&hgsid=192199020&knownGene=pack&hgFind.matches=uc004dqr.3,\" target=\"…	178	8	37723	tss	0.817289125378962	0.0109118274492723	PPP1R9A (margin: PPP1R9A)	8.02995613642354	0.000155400155400155	0.00270879984654582
1	171810105	171810570	<a href=\./figures/2093.pdf\" target=\"_blank\">PDF</a></br><a href=\"./figures/2093.tsv\" target=\"_blank\">STATS</a></br><a href=\"http://www.ensembl.org/Homo_sapiens/Location/View?r=1:171810105-171810570\" target=\"_blank\">ENSEMBL</a></br><a href=\"http://genome-euro.ucsc.edu/cgi-bin/hgTracks?position=chr1:171810105-171810570&hgsid=192199020&knownGene=pack&hgFind.matches=uc004dqr.3,\" target=…	466	8	2093	tss;island	0.0399765808964247	0.833515386472218	DNM3 (margin: DNM3)	7.90354807208562	0.000155400155400155	0.00270879984654582
3	48700269	48700498	<a href=\./figures/29095.pdf\" target=\"_blank\">PDF</a></br><a href=\"./figures/29095.tsv\" target=\"_blank\">STATS</a></br><a href=\"http://www.ensembl.org/Homo_sapiens/Location/View?r=3:48700269-48700498\" target=\"_blank\">ENSEMBL</a></br><a href=\"http://genome-euro.ucsc.edu/cgi-bin/hgTracks?position=chr3:48700269-48700498&hgsid=192199020&knownGene=pack&hgFind.matches=uc004dqr.3,\" target=\"…	230	8	29095	island	0.422084535891131	0.00586074381485164	RP11-148G20.1; CELSR3; NCKIPSD (margin: RP11-148G20.1; RP11-572O6.1; CELSR3; NCKIPSD)	7.8997785890703	0.000155400155400155	0.00270879984654582
2	228029433	228029856	<a href=\./figures/23058.pdf\" target=\"_blank\">PDF</a></br><a href=\"./figures/23058.tsv\" target=\"_blank\">STATS</a></br><a href=\"http://www.ensembl.org/Homo_sapiens/Location/View?r=2:228029433-228029856\" target=\"_blank\">ENSEMBL</a></br><a href=\"http://genome-euro.ucsc.edu/cgi-bin/hgTracks?position=chr2:228029433-228029856&hgsid=192199020&knownGene=pack&hgFind.matches=uc004dqr.3,\" targe…	424	8	23058	gene;tss;island	0.750291568830696	0.0148668715718387	COL4A3; COL4A4 (margin: COL4A3; COL4A4)	7.81402849758654	0.000155400155400155	0.00270879984654582
7	5111488	5111669	<a href=\./figures/37420.pdf\" target=\"_blank\">PDF</a></br><a href=\"./figures/37420.tsv\" target=\"_blank\">STATS</a></br><a href=\"http://www.ensembl.org/Homo_sapiens/Location/View?r=7:5111488-5111669\" target=\"_blank\">ENSEMBL</a></br><a href=\"http://genome-euro.ucsc.edu/cgi-bin/hgTracks?position=chr7:5111488-5111669&hgsid=192199020&knownGene=pack&hgFind.matches=uc004dqr.3,\" target=\"_bla…	182	8	37420	tss;island	0.204464306727395	0.974606133575839	RBAK (margin: RBAK)	7.67617112814879	0.000155400155400155	0.00270879984654582
5	67583972	67584380	<a href=\./figures/31637.pdf\" target=\"_blank\">PDF</a></br><a href=\"./figures/31637.tsv\" target=\"_blank\">STATS</a></br><a href=\"http://www.ensembl.org/Homo_sapiens/Location/View?r=5:67583972-67584380\" target=\"_blank\">ENSEMBL</a></br><a href=\"http://genome-euro.ucsc.edu/cgi-bin/hgTracks?position=chr5:67583972-67584380&hgsid=192199020&knownGene=pack&hgFind.matches=uc004dqr.3,\" target=\"…	409	8	31637	gene;island	0.637093712147327	0.00980408954489049	PIK3R1 (margin: PIK3R1)	7.50516230757664	0.000155400155400155	0.00270879984654582
6	46097392	46097695	<a href=\./figures/35018.pdf\" target=\"_blank\">PDF</a></br><a href=\"./figures/35018.tsv\" target=\"_blank\">STATS</a></br><a href=\"http://www.ensembl.org/Homo_sapiens/Location/View?r=6:46097392-46097695\" target=\"_blank\">ENSEMBL</a></br><a href=\"http://genome-euro.ucsc.edu/cgi-bin/hgTracks?position=chr6:46097392-46097695&hgsid=192199020&knownGene=pack&hgFind.matches=uc004dqr.3,\" target=\"…	304	8	35018	tss	0.5476105583379	0.00519238121546192	ENPP4; RP1-8B1.4 (margin: ENPP4; RP1-8B1.4)	7.47125219569311	0.000155400155400155	0.00270879984654582
3	46448496	46448963	<a href=\./figures/28274.pdf\" target=\"_blank\">PDF</a></br><a href=\"./figures/28274.tsv\" target=\"_blank\">STATS</a></br><a href=\"http://www.ensembl.org/Homo_sapiens/Location/View?r=3:46448496-46448963\" target=\"_blank\">ENSEMBL</a></br><a href=\"http://genome-euro.ucsc.edu/cgi-bin/hgTracks?position=chr3:46448496-46448963&hgsid=192199020&knownGene=pack&hgFind.matches=uc004dqr.3,\" target=\"…	468	8	28274	tss	0.0400515547140357	0.864856318880412	ACKR5; RP11-24F11.2 (margin: ACKR5; RP11-24F11.2)	7.43110824294513	0.000155400155400155	0.00270879984654582
10	63422511	63422841	<a href=\./figures/5769.pdf\" target=\"_blank\">PDF</a></br><a href=\"./figures/5769.tsv\" target=\"_blank\">STATS</a></br><a href=\"http://www.ensembl.org/Homo_sapiens/Location/View?r=10:63422511-63422841\" target=\"_blank\">ENSEMBL</a></br><a href=\"http://genome-euro.ucsc.edu/cgi-bin/hgTracks?position=chr10:63422511-63422841&hgsid=192199020&knownGene=pack&hgFind.matches=uc004dqr.3,\" target=\"…	331	8	5769	island	0.692061975541454	0.0212290288715419	C10orf107 (margin: C10orf107)	7.42708075618341	0.000155400155400155	0.00270879984654582
1	220921216	220921670	<a href=\./figures/2262.pdf\" target=\"_blank\">PDF</a></br><a href=\"./figures/2262.tsv\" target=\"_blank\">STATS</a></br><a href=\"http://www.ensembl.org/Homo_sapiens/Location/View?r=1:220921216-220921670\" target=\"_blank\">ENSEMBL</a></br><a href=\"http://genome-euro.ucsc.edu/cgi-bin/hgTracks?position=chr1:220921216-220921670&hgsid=192199020&knownGene=pack&hgFind.matches=uc004dqr.3,\" target=…	455	8	2262	tss	0.546818801724569	0.00908575669778975	MARC2 (margin: MARC2)	7.27930539377647	0.000155400155400155	0.00270879984654582
4	55991683	55991943	<a href=\./figures/31057.pdf\" target=\"_blank\">PDF</a></br><a href=\"./figures/31057.tsv\" target=\"_blank\">STATS</a></br><a href=\"http://www.ensembl.org/Homo_sapiens/Location/View?r=4:55991683-55991943\" target=\"_blank\">ENSEMBL</a></br><a href=\"http://genome-euro.ucsc.edu/cgi-bin/hgTracks?position=chr4:55991683-55991943&hgsid=192199020&knownGene=pack&hgFind.matches=uc004dqr.3,\" target=\"…	261	8	31057	island	0.720907830699304	0.0249785044954458	KDR (margin: KDR)	7.26607732187471	0.000155400155400155	0.00270879984654582
10	75670653	75670903	<a href=\./figures/4638.pdf\" target=\"_blank\">PDF</a></br><a href=\"./figures/4638.tsv\" target=\"_blank\">STATS</a></br><a href=\"http://www.ensembl.org/Homo_sapiens/Location/View?r=10:75670653-75670903\" target=\"_blank\">ENSEMBL</a></br><a href=\"http://genome-euro.ucsc.edu/cgi-bin/hgTracks?position=chr10:75670653-75670903&hgsid=192199020&knownGene=pack&hgFind.matches=uc004dqr.3,\" target=\"…	251	8	4638	gene;island	0.181772308195094	0.971353367786941	PLAU; C10orf55 (margin: PLAU; C10orf55)	7.25484758794755	0.000155400155400155	0.00270879984654582
7	45026259	45026583	<a href=\./figures/37576.pdf\" target=\"_blank\">PDF</a></br><a href=\"./figures/37576.tsv\" target=\"_blank\">STATS</a></br><a href=\"http://www.ensembl.org/Homo_sapiens/Location/View?r=7:45026259-45026583\" target=\"_blank\">ENSEMBL</a></br><a href=\"http://genome-euro.ucsc.edu/cgi-bin/hgTracks?position=chr7:45026259-45026583&hgsid=192199020&knownGene=pack&hgFind.matches=uc004dqr.3,\" target=\"…	325	8	37576	tss;island	0.00901708550839508	0.51060531269004	SNHG15 (margin: MYO1G; SNHG15)	7.16008970575601	0.000155400155400155	0.00270879984654582
15	45421578	45422054	<a href=\./figures/13327.pdf\" target=\"_blank\">PDF</a></br><a href=\"./figures/13327.tsv\" target=\"_blank\">STATS</a></br><a href=\"http://www.ensembl.org/Homo_sapiens/Location/View?r=15:45421578-45422054\" target=\"_blank\">ENSEMBL</a></br><a href=\"http://genome-euro.ucsc.edu/cgi-bin/hgTracks?position=chr15:45421578-45422054&hgsid=192199020&knownGene=pack&hgFind.matches=uc004dqr.3,\" target=…	477	8	13327	gene	0.179750883141502	0.938978864045748	DUOX1; DUOXA1 (margin: DUOXA2; DUOX1; DUOXA1)	7.1564993049875	0.000155400155400155	0.00270879984654582
4	48491941	48492344	<a href=\./figures/31033.pdf\" target=\"_blank\">PDF</a></br><a href=\"./figures/31033.tsv\" target=\"_blank\">STATS</a></br><a href=\"http://www.ensembl.org/Homo_sapiens/Location/View?r=4:48491941-48492344\" target=\"_blank\">ENSEMBL</a></br><a href=\"http://genome-euro.ucsc.edu/cgi-bin/hgTracks?position=chr4:48491941-48492344&hgsid=192199020&knownGene=pack&hgFind.matches=uc004dqr.3,\" target=\"…	404	8	31033	island	0.14104505072601	0.955433190862862	SLC10A4; ZAR1 (margin: SLC10A4; ZAR1; FRYL)	7.11780304833698	0.000155400155400155	0.00270879984654582
11	26353484	26353811	<a href=\./figures/8140.pdf\" target=\"_blank\">PDF</a></br><a href=\"./figures/8140.tsv\" target=\"_blank\">STATS</a></br><a href=\"http://www.ensembl.org/Homo_sapiens/Location/View?r=11:26353484-26353811\" target=\"_blank\">ENSEMBL</a></br><a href=\"http://genome-euro.ucsc.edu/cgi-bin/hgTracks?position=chr11:26353484-26353811&hgsid=192199020&knownGene=pack&hgFind.matches=uc004dqr.3,\" target=\"…	328	8	8140	island	0.616941463851996	0.020280720572506	ANO3 (margin: ANO3)	7.10862048273815	0.000155400155400155	0.00270879984654582
2	70995349	70995607	<a href=\./figures/23420.pdf\" target=\"_blank\">PDF</a></br><a href=\"./figures/23420.tsv\" target=\"_blank\">STATS</a></br><a href=\"http://www.ensembl.org/Homo_sapiens/Location/View?r=2:70995349-70995607\" target=\"_blank\">ENSEMBL</a></br><a href=\"http://genome-euro.ucsc.edu/cgi-bin/hgTracks?position=chr2:70995349-70995607&hgsid=192199020&knownGene=pack&hgFind.matches=uc004dqr.3,\" target=\"…	259	8	23420	tss;island	0.35997651205719	0.98502625177892	ADD2 (margin: ADD2; FIGLA)	6.95203696166942	0.000155400155400155	0.00270879984654582
3	44902933	44903330	<a href=\./figures/28264.pdf\" target=\"_blank\">PDF</a></br><a href=\"./figures/28264.tsv\" target=\"_blank\">STATS</a></br><a href=\"http://www.ensembl.org/Homo_sapiens/Location/View?r=3:44902933-44903330\" target=\"_blank\">ENSEMBL</a></br><a href=\"http://genome-euro.ucsc.edu/cgi-bin/hgTracks?position=chr3:44902933-44903330&hgsid=192199020&knownGene=pack&hgFind.matches=uc004dqr.3,\" target=\"…	398	8	28264	tss	0.0201580417661345	0.510300654894985	KIF15; TMEM42; MIR564 (margin: KIF15; TMEM42; MIR564)	6.93041193605424	0.000155400155400155	0.00270879984654582
13	20805380	20805679	<a href=\./figures/11330.pdf\" target=\"_blank\">PDF</a></br><a href=\"./figures/11330.tsv\" target=\"_blank\">STATS</a></br><a href=\"http://www.ensembl.org/Homo_sapiens/Location/View?r=13:20805380-20805679\" target=\"_blank\">ENSEMBL</a></br><a href=\"http://genome-euro.ucsc.edu/cgi-bin/hgTracks?position=chr13:20805380-20805679&hgsid=192199020&knownGene=pack&hgFind.matches=uc004dqr.3,\" target=…	300	8	11330	tss	0.152697499735651	0.927212531237087	GJB6 (margin: GJB6)	6.82509440311689	0.000155400155400155	0.00270879984654582
1	150208519	150208726	<a href=\./figures/1903.pdf\" target=\"_blank\">PDF</a></br><a href=\"./figures/1903.tsv\" target=\"_blank\">STATS</a></br><a href=\"http://www.ensembl.org/Homo_sapiens/Location/View?r=1:150208519-150208726\" target=\"_blank\">ENSEMBL</a></br><a href=\"http://genome-euro.ucsc.edu/cgi-bin/hgTracks?position=chr1:150208519-150208726&hgsid=192199020&knownGene=pack&hgFind.matches=uc004dqr.3,\" target=…	208	8	1903	tss;island	0.0047834280366752	0.316037042993411	RNU2-17P; ANP32E (margin: RNU2-17P; ANP32E)	6.79325947028228	0.000155400155400155	0.00270879984654582
10	118765099	118765335	<a href=\./figures/5387.pdf\" target=\"_blank\">PDF</a></br><a href=\"./figures/5387.tsv\" target=\"_blank\">STATS</a></br><a href=\"http://www.ensembl.org/Homo_sapiens/Location/View?r=10:118765099-118765335\" target=\"_blank\">ENSEMBL</a></br><a href=\"http://genome-euro.ucsc.edu/cgi-bin/hgTracks?position=chr10:118765099-118765335&hgsid=192199020&knownGene=pack&hgFind.matches=uc004dqr.3,\" targe…	237	8	5387	tss;island	0.584995553680113	0.0146998485138944	KIAA1598 (margin: KIAA1598)	6.7646326257685	0.000155400155400155	0.00270879984654582
11	122852412	122852698	<a href=\./figures/7775.pdf\" target=\"_blank\">PDF</a></br><a href=\"./figures/7775.tsv\" target=\"_blank\">STATS</a></br><a href=\"http://www.ensembl.org/Homo_sapiens/Location/View?r=11:122852412-122852698\" target=\"_blank\">ENSEMBL</a></br><a href=\"http://genome-euro.ucsc.edu/cgi-bin/hgTracks?position=chr11:122852412-122852698&hgsid=192199020&knownGene=pack&hgFind.matches=uc004dqr.3,\" targe…	287	8	7775	tss	0.917899731206582	0.161288971726796	BSX (margin: BSX)	6.75141394800444	0.000155400155400155	0.00270879984654582
10	25464008	25464259	<a href=\./figures/4991.pdf\" target=\"_blank\">PDF</a></br><a href=\"./figures/4991.tsv\" target=\"_blank\">STATS</a></br><a href=\"http://www.ensembl.org/Homo_sapiens/Location/View?r=10:25464008-25464259\" target=\"_blank\">ENSEMBL</a></br><a href=\"http://genome-euro.ucsc.edu/cgi-bin/hgTracks?position=chr10:25464008-25464259&hgsid=192199020&knownGene=pack&hgFind.matches=uc004dqr.3,\" target=\"…	252	8	4991	tss	0.728678604692308	0.0269775970347341	GPR158; GPR158-AS1 (margin: GPR158; GPR158-AS1)	6.73008381539829	0.000155400155400155	0.00270879984654582
12	101603835	101604258	<a href=\./figures/10717.pdf\" target=\"_blank\">PDF</a></br><a href=\"./figures/10717.tsv\" target=\"_blank\">STATS</a></br><a href=\"http://www.ensembl.org/Homo_sapiens/Location/View?r=12:101603835-101604258\" target=\"_blank\">ENSEMBL</a></br><a href=\"http://genome-euro.ucsc.edu/cgi-bin/hgTracks?position=chr12:101603835-101604258&hgsid=192199020&knownGene=pack&hgFind.matches=uc004dqr.3,\" tar…	424	8	10717	island	0.701680708668896	0.0191869915033921	SLC5A8 (margin: SLC5A8; RNU6-768P)	6.65185484675692	0.000155400155400155	0.00270879984654582
18	43652255	43652594	<a href=\./figures/19251.pdf\" target=\"_blank\">PDF</a></br><a href=\"./figures/19251.tsv\" target=\"_blank\">STATS</a></br><a href=\"http://www.ensembl.org/Homo_sapiens/Location/View?r=18:43652255-43652594\" target=\"_blank\">ENSEMBL</a></br><a href=\"http://genome-euro.ucsc.edu/cgi-bin/hgTracks?position=chr18:43652255-43652594&hgsid=192199020&knownGene=pack&hgFind.matches=uc004dqr.3,\" target=…	340	8	19251	tss	0.897403799910893	0.0792793352533205	PSTPIP2 (margin: PSTPIP2; Y_RNA; ATP5A1)	6.62415958928338	0.000155400155400155	0.00270879984654582
6	88875236	88875844	<a href=\./figures/36315.pdf\" target=\"_blank\">PDF</a></br><a href=\"./figures/36315.tsv\" target=\"_blank\">STATS</a></br><a href=\"http://www.ensembl.org/Homo_sapiens/Location/View?r=6:88875236-88875844\" target=\"_blank\">ENSEMBL</a></br><a href=\"http://genome-euro.ucsc.edu/cgi-bin/hgTracks?position=chr6:88875236-88875844&hgsid=192199020&knownGene=pack&hgFind.matches=uc004dqr.3,\" target=\"…	609	8	36315	island	0.506667924341045	0.0267114984677135	CNR1 (margin: CNR1)	6.58257879113447	0.000155400155400155	0.00270879984654582
13	113776873	113777109	<a href=\./figures/11548.pdf\" target=\"_blank\">PDF</a></br><a href=\"./figures/11548.tsv\" target=\"_blank\">STATS</a></br><a href=\"http://www.ensembl.org/Homo_sapiens/Location/View?r=13:113776873-113777109\" target=\"_blank\">ENSEMBL</a></br><a href=\"http://genome-euro.ucsc.edu/cgi-bin/hgTracks?position=chr13:113776873-113777109&hgsid=192199020&knownGene=pack&hgFind.matches=uc004dqr.3,\" tar…	237	8	11548	tss	0.115509044242169	0.93308230600468	F7; F10 (margin: F7; F10; KARSP2; F10-AS1)	6.53595101825783	0.000155400155400155	0.00270879984654582
3	128336483	128337044	<a href=\./figures/29456.pdf\" target=\"_blank\">PDF</a></br><a href=\"./figures/29456.tsv\" target=\"_blank\">STATS</a></br><a href=\"http://www.ensembl.org/Homo_sapiens/Location/View?r=3:128336483-128337044\" target=\"_blank\">ENSEMBL</a></br><a href=\"http://genome-euro.ucsc.edu/cgi-bin/hgTracks?position=chr3:128336483-128337044&hgsid=192199020&knownGene=pack&hgFind.matches=uc004dqr.3,\" targe…	562	8	29456	island	0.543072293692208	0.0157489307324308	RPN1 (margin: RPN1)	6.49613328873595	0.000155400155400155	0.00270879984654582
15	52587751	52588279	<a href=\./figures/14149.pdf\" target=\"_blank\">PDF</a></br><a href=\"./figures/14149.tsv\" target=\"_blank\">STATS</a></br><a href=\"http://www.ensembl.org/Homo_sapiens/Location/View?r=15:52587751-52588279\" target=\"_blank\">ENSEMBL</a></br><a href=\"http://genome-euro.ucsc.edu/cgi-bin/hgTracks?position=chr15:52587751-52588279&hgsid=192199020&knownGene=pack&hgFind.matches=uc004dqr.3,\" target=…	529	8	14149	island	0.476468932029125	0.0119506331467845	MYO5C (margin: MYO5C; MYO5A)	6.39926552798985	0.000155400155400155	0.00270879984654582
6	71122912	71123290	<a href=\./figures/36238.pdf\" target=\"_blank\">PDF</a></br><a href=\"./figures/36238.tsv\" target=\"_blank\">STATS</a></br><a href=\"http://www.ensembl.org/Homo_sapiens/Location/View?r=6:71122912-71123290\" target=\"_blank\">ENSEMBL</a></br><a href=\"http://genome-euro.ucsc.edu/cgi-bin/hgTracks?position=chr6:71122912-71123290&hgsid=192199020&knownGene=pack&hgFind.matches=uc004dqr.3,\" target=\"…	379	8	36238	island	0.0114256818327991	0.508431959975118	FAM135A; RP11-462G2.2 (margin: FAM135A; RP11-462G2.2)	6.36999110412471	0.000155400155400155	0.00270879984654582
11	63438586	63439313	<a href=\./figures/8371.pdf\" target=\"_blank\">PDF</a></br><a href=\"./figures/8371.tsv\" target=\"_blank\">STATS</a></br><a href=\"http://www.ensembl.org/Homo_sapiens/Location/View?r=11:63438586-63439313\" target=\"_blank\">ENSEMBL</a></br><a href=\"http://genome-euro.ucsc.edu/cgi-bin/hgTracks?position=chr11:63438586-63439313&hgsid=192199020&knownGene=pack&hgFind.matches=uc004dqr.3,\" target=\"…	728	13	8371	island	0.723415783930668	0.0134766409427191	ATL3 (margin: RTN3; ATL3)	6.35729993719211	0.000130377093629214	0.00270879984654582
5	139927007	139927242	<a href=\./figures/32342.pdf\" target=\"_blank\">PDF</a></br><a href=\"./figures/32342.tsv\" target=\"_blank\">STATS</a></br><a href=\"http://www.ensembl.org/Homo_sapiens/Location/View?r=5:139927007-139927242\" target=\"_blank\">ENSEMBL</a></br><a href=\"http://genome-euro.ucsc.edu/cgi-bin/hgTracks?position=chr5:139927007-139927242&hgsid=192199020&knownGene=pack&hgFind.matches=uc004dqr.3,\" targe…	236	8	32342	tss	0.0109829234127302	0.458788538867926	ANKHD1; ANKHD1-EIF4EBP3; EIF4EBP3; SRA1 (margin: ANKHD1; ANKHD1-EIF4EBP3; EIF4EBP3; SRA1; APBB3)	6.32022162787356	0.000155400155400155	0.00270879984654582
17	42733527	42733729	<a href=\./figures/17412.pdf\" target=\"_blank\">PDF</a></br><a href=\"./figures/17412.tsv\" target=\"_blank\">STATS</a></br><a href=\"http://www.ensembl.org/Homo_sapiens/Location/View?r=17:42733527-42733729\" target=\"_blank\">ENSEMBL</a></br><a href=\"http://genome-euro.ucsc.edu/cgi-bin/hgTracks?position=chr17:42733527-42733729&hgsid=192199020&knownGene=pack&hgFind.matches=uc004dqr.3,\" target=…	203	8	17412	tss;island	0.920764164627853	0.221092569794165	C17orf104 (margin: RP11-1072C15.3; C17orf104; RP11-1072C15.2)	6.31318197025872	0.000155400155400155	0.00270879984654582
13	36050788	36051073	<a href=\./figures/11127.pdf\" target=\"_blank\">PDF</a></br><a href=\"./figures/11127.tsv\" target=\"_blank\">STATS</a></br><a href=\"http://www.ensembl.org/Homo_sapiens/Location/View?r=13:36050788-36051073\" target=\"_blank\">ENSEMBL</a></br><a href=\"http://genome-euro.ucsc.edu/cgi-bin/hgTracks?position=chr13:36050788-36051073&hgsid=192199020&knownGene=pack&hgFind.matches=uc004dqr.3,\" target=…	286	8	11127	gene;island	0.138507705996631	0.902072389177052	NBEA; MAB21L1 (margin: NBEA; MAB21L1)	6.2882485437277	0.000155400155400155	0.00270879984654582
20	62680970	62681428	<a href=\./figures/26380.pdf\" target=\"_blank\">PDF</a></br><a href=\"./figures/26380.tsv\" target=\"_blank\">STATS</a></br><a href=\"http://www.ensembl.org/Homo_sapiens/Location/View?r=20:62680970-62681428\" target=\"_blank\">ENSEMBL</a></br><a href=\"http://genome-euro.ucsc.edu/cgi-bin/hgTracks?position=chr20:62680970-62681428&hgsid=192199020&knownGene=pack&hgFind.matches=uc004dqr.3,\" target=…	459	11	26380	island	0.815017709925512	0.0133987825247402	TCEA2; ZNF512B; SOX18 (margin: LINC00176; TCEA2; RP13-152O15.5; ZNF512B; SOX18)	6.27099744014083	0.000127581396931242	0.00270879984654582
5	131592959	131593413	<a href=\./figures/33086.pdf\" target=\"_blank\">PDF</a></br><a href=\"./figures/33086.tsv\" target=\"_blank\">STATS</a></br><a href=\"http://www.ensembl.org/Homo_sapiens/Location/View?r=5:131592959-131593413\" target=\"_blank\">ENSEMBL</a></br><a href=\"http://genome-euro.ucsc.edu/cgi-bin/hgTracks?position=chr5:131592959-131593413&hgsid=192199020&knownGene=pack&hgFind.matches=uc004dqr.3,\" targe…	455	10	33086	island	0.277508589604615	0.957158108484332	PDLIM4; P4HA2 (margin: PDLIM4; P4HA2)	6.19160555023457	0.000129901058693628	0.00270879984654582
6	42947051	42947317	<a href=\./figures/34986.pdf\" target=\"_blank\">PDF</a></br><a href=\"./figures/34986.tsv\" target=\"_blank\">STATS</a></br><a href=\"http://www.ensembl.org/Homo_sapiens/Location/View?r=6:42947051-42947317\" target=\"_blank\">ENSEMBL</a></br><a href=\"http://genome-euro.ucsc.edu/cgi-bin/hgTracks?position=chr6:42947051-42947317&hgsid=192199020&knownGene=pack&hgFind.matches=uc004dqr.3,\" target=\"…	267	8	34986	tss	0.0196553021111628	0.617764467332938	PEX6 (margin: PPP2R5D; PEX6)	6.12772453741488	0.000155400155400155	0.00270879984654582
1	9884565	9884732	<a href=\./figures/1230.pdf\" target=\"_blank\">PDF</a></br><a href=\"./figures/1230.tsv\" target=\"_blank\">STATS</a></br><a href=\"http://www.ensembl.org/Homo_sapiens/Location/View?r=1:9884565-9884732\" target=\"_blank\">ENSEMBL</a></br><a href=\"http://genome-euro.ucsc.edu/cgi-bin/hgTracks?position=chr1:9884565-9884732&hgsid=192199020&knownGene=pack&hgFind.matches=uc004dqr.3,\" target=\"_blank…	168	8	1230	tss;island	0.1835423523534	0.00794811409131278	CLSTN1 (margin: CLSTN1)	6.09184719509507	0.000155400155400155	0.00270879984654582
1	84326462	84326856	<a href=\./figures/3406.pdf\" target=\"_blank\">PDF</a></br><a href=\"./figures/3406.tsv\" target=\"_blank\">STATS</a></br><a href=\"http://www.ensembl.org/Homo_sapiens/Location/View?r=1:84326462-84326856\" target=\"_blank\">ENSEMBL</a></br><a href=\"http://genome-euro.ucsc.edu/cgi-bin/hgTracks?position=chr1:84326462-84326856&hgsid=192199020&knownGene=pack&hgFind.matches=uc004dqr.3,\" target=\"_b…	395	8	3406	island	0.506696402888914	0.0125745452764297	RP11-475O6.1 (margin: RP11-475O6.1; TTLL7)	6.07138522862771	0.000155400155400155	0.00270879984654582
6	152125861	152126441	<a href=\./figures/34511.pdf\" target=\"_blank\">PDF</a></br><a href=\"./figures/34511.tsv\" target=\"_blank\">STATS</a></br><a href=\"http://www.ensembl.org/Homo_sapiens/Location/View?r=6:152125861-152126441\" target=\"_blank\">ENSEMBL</a></br><a href=\"http://genome-euro.ucsc.edu/cgi-bin/hgTracks?position=chr6:152125861-152126441&hgsid=192199020&knownGene=pack&hgFind.matches=uc004dqr.3,\" targe…	581	8	34511	gene;tss;island	0.590549293154252	0.991160207261605	ESR1 (margin: ESR1; RP3-443C4.2)	6.0686287353617	0.000155400155400155	0.00270879984654582
10	54073047	54073642	<a href=\./figures/5086.pdf\" target=\"_blank\">PDF</a></br><a href=\"./figures/5086.tsv\" target=\"_blank\">STATS</a></br><a href=\"http://www.ensembl.org/Homo_sapiens/Location/View?r=10:54073047-54073642\" target=\"_blank\">ENSEMBL</a></br><a href=\"http://genome-euro.ucsc.edu/cgi-bin/hgTracks?position=chr10:54073047-54073642&hgsid=192199020&knownGene=pack&hgFind.matches=uc004dqr.3,\" target=\"…	596	8	5086	tss;island	0.356180843010047	0.0131923973598557	DKK1; PRKG1-AS1 (margin: DKK1; PRKG1-AS1)	6.05745298945523	0.000155400155400155	0.00270879984654582
1	115632236	115632727	<a href=\./figures/1857.pdf\" target=\"_blank\">PDF</a></br><a href=\"./figures/1857.tsv\" target=\"_blank\">STATS</a></br><a href=\"http://www.ensembl.org/Homo_sapiens/Location/View?r=1:115632236-115632727\" target=\"_blank\">ENSEMBL</a></br><a href=\"http://genome-euro.ucsc.edu/cgi-bin/hgTracks?position=chr1:115632236-115632727&hgsid=192199020&knownGene=pack&hgFind.matches=uc004dqr.3,\" target=…	492	8	1857	tss	0.0139196366461366	0.513892619276642	TSPAN2 (margin: RP4-666F24.3; TSPAN2)	6.03661399300402	0.000155400155400155	0.00270879984654582
13	28493913	28494177	<a href=\./figures/11633.pdf\" target=\"_blank\">PDF</a></br><a href=\"./figures/11633.tsv\" target=\"_blank\">STATS</a></br><a href=\"http://www.ensembl.org/Homo_sapiens/Location/View?r=13:28493913-28494177\" target=\"_blank\">ENSEMBL</a></br><a href=\"http://genome-euro.ucsc.edu/cgi-bin/hgTracks?position=chr13:28493913-28494177&hgsid=192199020&knownGene=pack&hgFind.matches=uc004dqr.3,\" target=…	265	8	11633	island	0.392317717614198	0.943998179903684	PDX1; PDX1-AS1 (margin: PDX1; PDX1-AS1)	6.00383959880896	0.000155400155400155	0.00270879984654582
1	17445660	17446162	<a href=\./figures/2757.pdf\" target=\"_blank\">PDF</a></br><a href=\"./figures/2757.tsv\" target=\"_blank\">STATS</a></br><a href=\"http://www.ensembl.org/Homo_sapiens/Location/View?r=1:17445660-17446162\" target=\"_blank\">ENSEMBL</a></br><a href=\"http://genome-euro.ucsc.edu/cgi-bin/hgTracks?position=chr1:17445660-17446162&hgsid=192199020&knownGene=pack&hgFind.matches=uc004dqr.3,\" target=\"_b…	503	8	2757	island	0.436290209053051	0.014640732432051	PADI2 (margin: PADI2)	5.96625421227991	0.000155400155400155	0.00270879984654582
12	89746328	89746771	<a href=\./figures/9906.pdf\" target=\"_blank\">PDF</a></br><a href=\"./figures/9906.tsv\" target=\"_blank\">STATS</a></br><a href=\"http://www.ensembl.org/Homo_sapiens/Location/View?r=12:89746328-89746771\" target=\"_blank\">ENSEMBL</a></br><a href=\"http://genome-euro.ucsc.edu/cgi-bin/hgTracks?position=chr12:89746328-89746771&hgsid=192199020&knownGene=pack&hgFind.matches=uc004dqr.3,\" target=\"…	444	8	9906	tss	0.00273613610982432	0.199021275276351	DUSP6 (margin: DUSP6)	5.94751972486574	0.000155400155400155	0.00270879984654582
1	26737005	26737470	<a href=\./figures/2895.pdf\" target=\"_blank\">PDF</a></br><a href=\"./figures/2895.tsv\" target=\"_blank\">STATS</a></br><a href=\"http://www.ensembl.org/Homo_sapiens/Location/View?r=1:26737005-26737470\" target=\"_blank\">ENSEMBL</a></br><a href=\"http://genome-euro.ucsc.edu/cgi-bin/hgTracks?position=chr1:26737005-26737470&hgsid=192199020&knownGene=pack&hgFind.matches=uc004dqr.3,\" target=\"_b…	466	8	2895	island	0.279962523146242	0.974742807537001	LIN28A (margin: LIN28A)	5.91436314779119	0.000155400155400155	0.00270879984654582
17	15244887	15245237	<a href=\./figures/18040.pdf\" target=\"_blank\">PDF</a></br><a href=\"./figures/18040.tsv\" target=\"_blank\">STATS</a></br><a href=\"http://www.ensembl.org/Homo_sapiens/Location/View?r=17:15244887-15245237\" target=\"_blank\">ENSEMBL</a></br><a href=\"http://genome-euro.ucsc.edu/cgi-bin/hgTracks?position=chr17:15244887-15245237&hgsid=192199020&knownGene=pack&hgFind.matches=uc004dqr.3,\" target=…	351	8	18040	island	0.43595204639271	0.977950558184805	TEKT3 (margin: TEKT3)	5.90444244280703	0.000155400155400155	0.00270879984654582
22	44576869	44577240	<a href=\./figures/27211.pdf\" target=\"_blank\">PDF</a></br><a href=\"./figures/27211.tsv\" target=\"_blank\">STATS</a></br><a href=\"http://www.ensembl.org/Homo_sapiens/Location/View?r=22:44576869-44577240\" target=\"_blank\">ENSEMBL</a></br><a href=\"http://genome-euro.ucsc.edu/cgi-bin/hgTracks?position=chr22:44576869-44577240&hgsid=192199020&knownGene=pack&hgFind.matches=uc004dqr.3,\" target=…	372	8	27211	tss	0.226516973908103	0.944393994890375	PARVG (margin: PARVB; PARVG)	5.88090385426274	0.000155400155400155	0.00270879984654582
1	76262302	76262984	<a href=\./figures/3390.pdf\" target=\"_blank\">PDF</a></br><a href=\"./figures/3390.tsv\" target=\"_blank\">STATS</a></br><a href=\"http://www.ensembl.org/Homo_sapiens/Location/View?r=1:76262302-76262984\" target=\"_blank\">ENSEMBL</a></br><a href=\"http://genome-euro.ucsc.edu/cgi-bin/hgTracks?position=chr1:76262302-76262984&hgsid=192199020&knownGene=pack&hgFind.matches=uc004dqr.3,\" target=\"_b…	683	8	3390	island	0.384534423107094	0.980275780618023	RABGGTB; MSH4 (margin: ACADM; RABGGTB; SNORD45C; SNORD45A; SNORD45B; MSH4)	5.88056659495815	0.000155400155400155	0.00270879984654582
12	7260546	7260888	<a href=\./figures/9044.pdf\" target=\"_blank\">PDF</a></br><a href=\"./figures/9044.tsv\" target=\"_blank\">STATS</a></br><a href=\"http://www.ensembl.org/Homo_sapiens/Location/View?r=12:7260546-7260888\" target=\"_blank\">ENSEMBL</a></br><a href=\"http://genome-euro.ucsc.edu/cgi-bin/hgTracks?position=chr12:7260546-7260888&hgsid=192199020&knownGene=pack&hgFind.matches=uc004dqr.3,\" target=\"_bla…	343	8	9044	gene;tss	0.0198678851457758	0.901568005762529	C1RL-AS1; C1RL (margin: C1RL-AS1; RNU6-485P; C1RL)	5.87978260239789	0.000155400155400155	0.00270879984654582
2	113992762	113993313	<a href=\./figures/22834.pdf\" target=\"_blank\">PDF</a></br><a href=\"./figures/22834.tsv\" target=\"_blank\">STATS</a></br><a href=\"http://www.ensembl.org/Homo_sapiens/Location/View?r=2:113992762-113993313\" target=\"_blank\">ENSEMBL</a></br><a href=\"http://genome-euro.ucsc.edu/cgi-bin/hgTracks?position=chr2:113992762-113993313&hgsid=192199020&knownGene=pack&hgFind.matches=uc004dqr.3,\" targe…	552	8	22834	gene;tss;island	0.98697735125333	0.563694021180573	AC016683.6; PAX8 (margin: AC016683.6; RP11-65I12.1; PAX8)	5.8773327733906	0.000155400155400155	0.00270879984654582
5	100238655	100239071	<a href=\./figures/32984.pdf\" target=\"_blank\">PDF</a></br><a href=\"./figures/32984.tsv\" target=\"_blank\">STATS</a></br><a href=\"http://www.ensembl.org/Homo_sapiens/Location/View?r=5:100238655-100239071\" target=\"_blank\">ENSEMBL</a></br><a href=\"http://genome-euro.ucsc.edu/cgi-bin/hgTracks?position=chr5:100238655-100239071&hgsid=192199020&knownGene=pack&hgFind.matches=uc004dqr.3,\" targe…	417	8	32984	island	0.113773236586342	0.00516470979938836	ST8SIA4 (margin: ST8SIA4)	5.85333043525347	0.000155400155400155	0.00270879984654582
7	8301971	8302301	<a href=\./figures/37438.pdf\" target=\"_blank\">PDF</a></br><a href=\"./figures/37438.tsv\" target=\"_blank\">STATS</a></br><a href=\"http://www.ensembl.org/Homo_sapiens/Location/View?r=7:8301971-8302301\" target=\"_blank\">ENSEMBL</a></br><a href=\"http://genome-euro.ucsc.edu/cgi-bin/hgTracks?position=chr7:8301971-8302301&hgsid=192199020&knownGene=pack&hgFind.matches=uc004dqr.3,\" target=\"_bla…	331	8	37438	tss;island	0.6579860334583	0.0405901504850971	AC007009.1; AC007128.1; ICA1 (margin: AC007009.1; AC007128.1; ICA1)	5.82668199092974	0.000155400155400155	0.00270879984654582
7	27187372	27187691	<a href=\./figures/37493.pdf\" target=\"_blank\">PDF</a></br><a href=\"./figures/37493.tsv\" target=\"_blank\">STATS</a></br><a href=\"http://www.ensembl.org/Homo_sapiens/Location/View?r=7:27187372-27187691\" target=\"_blank\">ENSEMBL</a></br><a href=\"http://genome-euro.ucsc.edu/cgi-bin/hgTracks?position=chr7:27187372-27187691&hgsid=192199020&knownGene=pack&hgFind.matches=uc004dqr.3,\" target=\"…	320	8	37493	tss	0.397123136632242	0.977278177064806	HOXA-AS3; HOXA3; HOXA6 (margin: HOXA-AS3; RP1-170O19.21; HOXA3; HOXA5; HOXA6; HOXA7)	5.81178058914043	0.000155400155400155	0.00270879984654582
18	47792708	47793175	<a href=\./figures/19508.pdf\" target=\"_blank\">PDF</a></br><a href=\"./figures/19508.tsv\" target=\"_blank\">STATS</a></br><a href=\"http://www.ensembl.org/Homo_sapiens/Location/View?r=18:47792708-47793175\" target=\"_blank\">ENSEMBL</a></br><a href=\"http://genome-euro.ucsc.edu/cgi-bin/hgTracks?position=chr18:47792708-47793175&hgsid=192199020&knownGene=pack&hgFind.matches=uc004dqr.3,\" target=…	468	8	19508	island	0.281793602113137	0.0190630579267049	CCDC11; MBD1 (margin: CCDC11; MBD1)	5.74675740491007	0.000155400155400155	0.00270879984654582
17	80797881	80798078	<a href=\./figures/16959.pdf\" target=\"_blank\">PDF</a></br><a href=\"./figures/16959.tsv\" target=\"_blank\">STATS</a></br><a href=\"http://www.ensembl.org/Homo_sapiens/Location/View?r=17:80797881-80798078\" target=\"_blank\">ENSEMBL</a></br><a href=\"http://genome-euro.ucsc.edu/cgi-bin/hgTracks?position=chr17:80797881-80798078&hgsid=192199020&knownGene=pack&hgFind.matches=uc004dqr.3,\" target=…	198	8	16959	gene	0.368090656491251	0.0123376864409368	TBCD; ZNF750 (margin: TBCD; ZNF750)	5.71677578741828	0.000155400155400155	0.00270879984654582
11	67806337	67806668	<a href=\./figures/8564.pdf\" target=\"_blank\">PDF</a></br><a href=\"./figures/8564.tsv\" target=\"_blank\">STATS</a></br><a href=\"http://www.ensembl.org/Homo_sapiens/Location/View?r=11:67806337-67806668\" target=\"_blank\">ENSEMBL</a></br><a href=\"http://genome-euro.ucsc.edu/cgi-bin/hgTracks?position=chr11:67806337-67806668&hgsid=192199020&knownGene=pack&hgFind.matches=uc004dqr.3,\" target=\"…	332	8	8564	island	0.00985973786520302	0.412338876379261	TCIRG1 (margin: ALDH3B1; NDUFS8; MIR4691; TCIRG1; RP11-802E16.3; RP5-901A4.1)	5.71262104729579	0.000155400155400155	0.00270879984654582
14	55034288	55034666	<a href=\./figures/12859.pdf\" target=\"_blank\">PDF</a></br><a href=\"./figures/12859.tsv\" target=\"_blank\">STATS</a></br><a href=\"http://www.ensembl.org/Homo_sapiens/Location/View?r=14:55034288-55034666\" target=\"_blank\">ENSEMBL</a></br><a href=\"http://genome-euro.ucsc.edu/cgi-bin/hgTracks?position=chr14:55034288-55034666&hgsid=192199020&knownGene=pack&hgFind.matches=uc004dqr.3,\" target=…	379	8	12859	island	0.00420689291674837	0.230821846596945	SAMD4A (margin: SAMD4A)	5.6717933680117	0.000155400155400155	0.00270879984654582
4	57976556	57976944	<a href=\./figures/30416.pdf\" target=\"_blank\">PDF</a></br><a href=\"./figures/30416.tsv\" target=\"_blank\">STATS</a></br><a href=\"http://www.ensembl.org/Homo_sapiens/Location/View?r=4:57976556-57976944\" target=\"_blank\">ENSEMBL</a></br><a href=\"http://genome-euro.ucsc.edu/cgi-bin/hgTracks?position=chr4:57976556-57976944&hgsid=192199020&knownGene=pack&hgFind.matches=uc004dqr.3,\" target=\"…	389	8	30416	tss	0.146426425727358	0.64977186497558	RP11-12A1.1; IGFBP7 (margin: RP11-12A1.1; IGFBP7; snoU13)	5.64401231931294	0.000155400155400155	0.00270879984654582
19	9546252	9546377	<a href=\./figures/20424.pdf\" target=\"_blank\">PDF</a></br><a href=\"./figures/20424.tsv\" target=\"_blank\">STATS</a></br><a href=\"http://www.ensembl.org/Homo_sapiens/Location/View?r=19:9546252-9546377\" target=\"_blank\">ENSEMBL</a></br><a href=\"http://genome-euro.ucsc.edu/cgi-bin/hgTracks?position=chr19:9546252-9546377&hgsid=192199020&knownGene=pack&hgFind.matches=uc004dqr.3,\" target=\"_b…	126	8	20424	tss	0.0131763384926734	0.385001294690725	ZNF266 (margin: ZNF266)	5.54568981242553	0.000155400155400155	0.00270879984654582
2	160761085	160761622	<a href=\./figures/24812.pdf\" target=\"_blank\">PDF</a></br><a href=\"./figures/24812.tsv\" target=\"_blank\">STATS</a></br><a href=\"http://www.ensembl.org/Homo_sapiens/Location/View?r=2:160761085-160761622\" target=\"_blank\">ENSEMBL</a></br><a href=\"http://genome-euro.ucsc.edu/cgi-bin/hgTracks?position=chr2:160761085-160761622&hgsid=192199020&knownGene=pack&hgFind.matches=uc004dqr.3,\" targe…	538	8	24812	island	0.357431415633954	0.961750504405955	LY75; LY75-CD302 (margin: LY75; LY75-CD302)	5.45652355468322	0.000155400155400155	0.00270879984654582
2	176971820	176972113	<a href=\./figures/24896.pdf\" target=\"_blank\">PDF</a></br><a href=\"./figures/24896.tsv\" target=\"_blank\">STATS</a></br><a href=\"http://www.ensembl.org/Homo_sapiens/Location/View?r=2:176971820-176972113\" target=\"_blank\">ENSEMBL</a></br><a href=\"http://genome-euro.ucsc.edu/cgi-bin/hgTracks?position=chr2:176971820-176972113&hgsid=192199020&knownGene=pack&hgFind.matches=uc004dqr.3,\" targe…	294	8	24896	island	0.0209653510253301	0.473734217532463	HOXD11; AC009336.1; HOXD10 (margin: HOXD13; HOXD12; HOXD11; AC009336.1; HOXD10)	5.41490725439276	0.000155400155400155	0.00270879984654582
11	119455041	119455905	<a href=\./figures/8885.pdf\" target=\"_blank\">PDF</a></br><a href=\"./figures/8885.tsv\" target=\"_blank\">STATS</a></br><a href=\"http://www.ensembl.org/Homo_sapiens/Location/View?r=11:119455041-119455905\" target=\"_blank\">ENSEMBL</a></br><a href=\"http://genome-euro.ucsc.edu/cgi-bin/hgTracks?position=chr11:119455041-119455905&hgsid=192199020&knownGene=pack&hgFind.matches=uc004dqr.3,\" targe…	865	8	8885	island	0.0126824395689642	0.381139354186443	(margin: )	5.37668260295527	0.000155400155400155	0.00270879984654582
7	87104724	87105416	<a href=\./figures/38635.pdf\" target=\"_blank\">PDF</a></br><a href=\"./figures/38635.tsv\" target=\"_blank\">STATS</a></br><a href=\"http://www.ensembl.org/Homo_sapiens/Location/View?r=7:87104724-87105416\" target=\"_blank\">ENSEMBL</a></br><a href=\"http://genome-euro.ucsc.edu/cgi-bin/hgTracks?position=chr7:87104724-87105416&hgsid=192199020&knownGene=pack&hgFind.matches=uc004dqr.3,\" target=\"…	693	8	38635	island	0.471797281112987	0.976439731880594	ABCB4 (margin: ABCB4)	5.35131822119072	0.000155400155400155	0.00270879984654582
19	58446745	58446988	<a href=\./figures/21129.pdf\" target=\"_blank\">PDF</a></br><a href=\"./figures/21129.tsv\" target=\"_blank\">STATS</a></br><a href=\"http://www.ensembl.org/Homo_sapiens/Location/View?r=19:58446745-58446988\" target=\"_blank\">ENSEMBL</a></br><a href=\"http://genome-euro.ucsc.edu/cgi-bin/hgTracks?position=chr19:58446745-58446988&hgsid=192199020&knownGene=pack&hgFind.matches=uc004dqr.3,\" target=…	244	8	21129	tss	0.952230086397137	0.361114510973379	ZNF418 (margin: ZNF418; ZNF256)	5.32579041308587	0.000155400155400155	0.00270879984654582
5	59189649	59189934	<a href=\./figures/32079.pdf\" target=\"_blank\">PDF</a></br><a href=\"./figures/32079.tsv\" target=\"_blank\">STATS</a></br><a href=\"http://www.ensembl.org/Homo_sapiens/Location/View?r=5:59189649-59189934\" target=\"_blank\">ENSEMBL</a></br><a href=\"http://genome-euro.ucsc.edu/cgi-bin/hgTracks?position=chr5:59189649-59189934&hgsid=192199020&knownGene=pack&hgFind.matches=uc004dqr.3,\" target=\"…	286	8	32079	tss	0.726217298460035	0.0549849339296294	PDE4D (margin: PDE4D)	5.31473811150049	0.000155400155400155	0.00270879984654582
11	46366643	46367100	<a href=\./figures/6598.pdf\" target=\"_blank\">PDF</a></br><a href=\"./figures/6598.tsv\" target=\"_blank\">STATS</a></br><a href=\"http://www.ensembl.org/Homo_sapiens/Location/View?r=11:46366643-46367100\" target=\"_blank\">ENSEMBL</a></br><a href=\"http://genome-euro.ucsc.edu/cgi-bin/hgTracks?position=chr11:46366643-46367100&hgsid=192199020&knownGene=pack&hgFind.matches=uc004dqr.3,\" target=\"…	458	8	6598	gene;island	0.185125730119466	0.901454590807658	DGKZ (margin: DGKZ)	5.2247476263808	0.000155400155400155	0.00270879984654582
11	843897	844400	<a href=\./figures/7033.pdf\" target=\"_blank\">PDF</a></br><a href=\"./figures/7033.tsv\" target=\"_blank\">STATS</a></br><a href=\"http://www.ensembl.org/Homo_sapiens/Location/View?r=11:843897-844400\" target=\"_blank\">ENSEMBL</a></br><a href=\"http://genome-euro.ucsc.edu/cgi-bin/hgTracks?position=chr11:843897-844400&hgsid=192199020&knownGene=pack&hgFind.matches=uc004dqr.3,\" target=\"_blank\"…	504	8	7033	tss	0.676258500709043	0.0561187736518184	TSPAN4; POLR2L (margin: EFCAB4A; CD151; TSPAN4; AP006621.8; POLR2L)	5.19312910841184	0.000155400155400155	0.00270879984654582
6	125684510	125684960	<a href=\./figures/36460.pdf\" target=\"_blank\">PDF</a></br><a href=\"./figures/36460.tsv\" target=\"_blank\">STATS</a></br><a href=\"http://www.ensembl.org/Homo_sapiens/Location/View?r=6:125684510-125684960\" target=\"_blank\">ENSEMBL</a></br><a href=\"http://genome-euro.ucsc.edu/cgi-bin/hgTracks?position=chr6:125684510-125684960&hgsid=192199020&knownGene=pack&hgFind.matches=uc004dqr.3,\" targe…	451	8	36460	island	0.427742299172675	0.0230789480884877	(margin: RP11-735G4.1)	5.18994933286551	0.000155400155400155	0.00270879984654582
1	111746873	111747324	<a href=\./figures/3589.pdf\" target=\"_blank\">PDF</a></br><a href=\"./figures/3589.tsv\" target=\"_blank\">STATS</a></br><a href=\"http://www.ensembl.org/Homo_sapiens/Location/View?r=1:111746873-111747324\" target=\"_blank\">ENSEMBL</a></br><a href=\"http://genome-euro.ucsc.edu/cgi-bin/hgTracks?position=chr1:111746873-111747324&hgsid=192199020&knownGene=pack&hgFind.matches=uc004dqr.3,\" target=…	452	8	3589	island	0.440277118901475	0.0257893201411299	CHI3L2; DENND2D (margin: CHI3L2; DENND2D)	5.18405077645997	0.000155400155400155	0.00270879984654582
20	1246703	1247058	<a href=\./figures/25935.pdf\" target=\"_blank\">PDF</a></br><a href=\"./figures/25935.tsv\" target=\"_blank\">STATS</a></br><a href=\"http://www.ensembl.org/Homo_sapiens/Location/View?r=20:1246703-1247058\" target=\"_blank\">ENSEMBL</a></br><a href=\"http://genome-euro.ucsc.edu/cgi-bin/hgTracks?position=chr20:1246703-1247058&hgsid=192199020&knownGene=pack&hgFind.matches=uc004dqr.3,\" target=\"_b…	356	8	25935	island	0.317867462286668	0.92968736842284	RAD21L1; SNPH (margin: RAD21L1; SNPH)	5.14720502283721	0.000155400155400155	0.00270879984654582
2	20866107	20866414	<a href=\./figures/23215.pdf\" target=\"_blank\">PDF</a></br><a href=\"./figures/23215.tsv\" target=\"_blank\">STATS</a></br><a href=\"http://www.ensembl.org/Homo_sapiens/Location/View?r=2:20866107-20866414\" target=\"_blank\">ENSEMBL</a></br><a href=\"http://genome-euro.ucsc.edu/cgi-bin/hgTracks?position=chr2:20866107-20866414&hgsid=192199020&knownGene=pack&hgFind.matches=uc004dqr.3,\" target=\"…	308	8	23215	tss	0.419810953412272	0.983403465523669	GDF7 (margin: GDF7; AC012065.7; RP11-130L8.1)	5.14411158956204	0.000155400155400155	0.00270879984654582
12	12503186	12503544	<a href=\./figures/9569.pdf\" target=\"_blank\">PDF</a></br><a href=\"./figures/9569.tsv\" target=\"_blank\">STATS</a></br><a href=\"http://www.ensembl.org/Homo_sapiens/Location/View?r=12:12503186-12503544\" target=\"_blank\">ENSEMBL</a></br><a href=\"http://genome-euro.ucsc.edu/cgi-bin/hgTracks?position=chr12:12503186-12503544&hgsid=192199020&knownGene=pack&hgFind.matches=uc004dqr.3,\" target=\"…	359	8	9569	tss	0.365928403365931	0.0192856239761743	MANSC1 (margin: RP11-757G14.1; LOH12CR1; MANSC1; LOH12CR2)	5.12469179141689	0.000155400155400155	0.00270879984654582
3	10857688	10857800	<a href=\./figures/28153.pdf\" target=\"_blank\">PDF</a></br><a href=\"./figures/28153.tsv\" target=\"_blank\">STATS</a></br><a href=\"http://www.ensembl.org/Homo_sapiens/Location/View?r=3:10857688-10857800\" target=\"_blank\">ENSEMBL</a></br><a href=\"http://genome-euro.ucsc.edu/cgi-bin/hgTracks?position=chr3:10857688-10857800&hgsid=192199020&knownGene=pack&hgFind.matches=uc004dqr.3,\" target=\"…	113	8	28153	tss;island	0.410024983580108	0.960746070700838	SLC6A11 (margin: SLC6A11)	5.08215255819261	0.000155400155400155	0.00270879984654582
6	166139905	166140706	<a href=\./figures/36621.pdf\" target=\"_blank\">PDF</a></br><a href=\"./figures/36621.tsv\" target=\"_blank\">STATS</a></br><a href=\"http://www.ensembl.org/Homo_sapiens/Location/View?r=6:166139905-166140706\" target=\"_blank\">ENSEMBL</a></br><a href=\"http://genome-euro.ucsc.edu/cgi-bin/hgTracks?position=chr6:166139905-166140706&hgsid=192199020&knownGene=pack&hgFind.matches=uc004dqr.3,\" targe…	802	8	36621	island	0.263518801024961	0.948228323277546	PDE10A (margin: PDE10A; RNU6-730P)	5.07662387071706	0.000155400155400155	0.00270879984654582
8	24772137	24772513	<a href=\./figures/39246.pdf\" target=\"_blank\">PDF</a></br><a href=\"./figures/39246.tsv\" target=\"_blank\">STATS</a></br><a href=\"http://www.ensembl.org/Homo_sapiens/Location/View?r=8:24772137-24772513\" target=\"_blank\">ENSEMBL</a></br><a href=\"http://genome-euro.ucsc.edu/cgi-bin/hgTracks?position=chr8:24772137-24772513&hgsid=192199020&knownGene=pack&hgFind.matches=uc004dqr.3,\" target=\"…	377	8	39246	gene;island	0.67392635565802	0.982567518488652	NEFM; GS1-72M22.1 (margin: NEFM; RP11-624C23.1; GS1-72M22.1)	4.99512593151751	0.000155400155400155	0.00270879984654582
12	111284527	111284806	<a href=\./figures/10011.pdf\" target=\"_blank\">PDF</a></br><a href=\"./figures/10011.tsv\" target=\"_blank\">STATS</a></br><a href=\"http://www.ensembl.org/Homo_sapiens/Location/View?r=12:111284527-111284806\" target=\"_blank\">ENSEMBL</a></br><a href=\"http://genome-euro.ucsc.edu/cgi-bin/hgTracks?position=chr12:111284527-111284806&hgsid=192199020&knownGene=pack&hgFind.matches=uc004dqr.3,\" tar…	280	8	10011	tss	0.324939036919637	0.92687850187198	RP1-74B13.2; CCDC63 (margin: RP1-74B13.2; CCDC63; RPL29P25)	4.98496731622437	0.000155400155400155	0.00270879984654582
2	17721431	17721803	<a href=\./figures/23200.pdf\" target=\"_blank\">PDF</a></br><a href=\"./figures/23200.tsv\" target=\"_blank\">STATS</a></br><a href=\"http://www.ensembl.org/Homo_sapiens/Location/View?r=2:17721431-17721803\" target=\"_blank\">ENSEMBL</a></br><a href=\"http://genome-euro.ucsc.edu/cgi-bin/hgTracks?position=chr2:17721431-17721803&hgsid=192199020&knownGene=pack&hgFind.matches=uc004dqr.3,\" target=\"…	373	8	23200	tss	0.0718748153609542	0.637872567206641	VSNL1 (margin: VSNL1)	4.94998809246893	0.000155400155400155	0.00270879984654582
20	21685834	21686293	<a href=\./figures/25631.pdf\" target=\"_blank\">PDF</a></br><a href=\"./figures/25631.tsv\" target=\"_blank\">STATS</a></br><a href=\"http://www.ensembl.org/Homo_sapiens/Location/View?r=20:21685834-21686293\" target=\"_blank\">ENSEMBL</a></br><a href=\"http://genome-euro.ucsc.edu/cgi-bin/hgTracks?position=chr20:21685834-21686293&hgsid=192199020&knownGene=pack&hgFind.matches=uc004dqr.3,\" target=…	460	10	25631	tss	0.645459634773756	0.98105019695271	PAX1 (margin: PAX1)	4.88282815817897	0.000129901058693628	0.00270879984654582
1	24513473	24514013	<a href=\./figures/2856.pdf\" target=\"_blank\">PDF</a></br><a href=\"./figures/2856.tsv\" target=\"_blank\">STATS</a></br><a href=\"http://www.ensembl.org/Homo_sapiens/Location/View?r=1:24513473-24514013\" target=\"_blank\">ENSEMBL</a></br><a href=\"http://genome-euro.ucsc.edu/cgi-bin/hgTracks?position=chr1:24513473-24514013&hgsid=192199020&knownGene=pack&hgFind.matches=uc004dqr.3,\" target=\"_b…	541	8	2856	island	0.0277920004847937	0.500167571825233	IFNLR1 (margin: IFNLR1)	4.81223268021986	0.000155400155400155	0.00270879984654582
8	22014425	22014724	<a href=\./figures/39582.pdf\" target=\"_blank\">PDF</a></br><a href=\"./figures/39582.tsv\" target=\"_blank\">STATS</a></br><a href=\"http://www.ensembl.org/Homo_sapiens/Location/View?r=8:22014425-22014724\" target=\"_blank\">ENSEMBL</a></br><a href=\"http://genome-euro.ucsc.edu/cgi-bin/hgTracks?position=chr8:22014425-22014724&hgsid=192199020&knownGene=pack&hgFind.matches=uc004dqr.3,\" target=\"…	300	8	39582	tss;island	0.462715417179318	0.0462169733165673	SFTPC; LGI3 (margin: SFTPC; BMP1; LGI3)	4.77538615373745	0.000155400155400155	0.00270879984654582
10	31609882	31610093	<a href=\./figures/4554.pdf\" target=\"_blank\">PDF</a></br><a href=\"./figures/4554.tsv\" target=\"_blank\">STATS</a></br><a href=\"http://www.ensembl.org/Homo_sapiens/Location/View?r=10:31609882-31610093\" target=\"_blank\">ENSEMBL</a></br><a href=\"http://genome-euro.ucsc.edu/cgi-bin/hgTracks?position=chr10:31609882-31610093&hgsid=192199020&knownGene=pack&hgFind.matches=uc004dqr.3,\" target=\"…	212	8	4554	gene;island	0.0499835725636269	0.642516052387598	ZEB1; ZEB1-AS1 (margin: ZEB1; ZEB1-AS1)	4.75352231255175	0.000155400155400155	0.00270879984654582
13	20806477	20806813	<a href=\./figures/11331.pdf\" target=\"_blank\">PDF</a></br><a href=\"./figures/11331.tsv\" target=\"_blank\">STATS</a></br><a href=\"http://www.ensembl.org/Homo_sapiens/Location/View?r=13:20806477-20806813\" target=\"_blank\">ENSEMBL</a></br><a href=\"http://genome-euro.ucsc.edu/cgi-bin/hgTracks?position=chr13:20806477-20806813&hgsid=192199020&knownGene=pack&hgFind.matches=uc004dqr.3,\" target=…	337	8	11331	tss;island	0.556864157202401	0.984304788608918	GJB6 (margin: GJB6)	4.7066448423502	0.000155400155400155	0.00270879984654582
6	43276570	43276781	<a href=\./figures/34996.pdf\" target=\"_blank\">PDF</a></br><a href=\"./figures/34996.tsv\" target=\"_blank\">STATS</a></br><a href=\"http://www.ensembl.org/Homo_sapiens/Location/View?r=6:43276570-43276781\" target=\"_blank\">ENSEMBL</a></br><a href=\"http://genome-euro.ucsc.edu/cgi-bin/hgTracks?position=chr6:43276570-43276781&hgsid=192199020&knownGene=pack&hgFind.matches=uc004dqr.3,\" target=\"…	212	8	34996	tss	0.40586590659994	0.955916469237999	RP11-480N24.3; CRIP3; ZNF318 (margin: SLC22A7; RP11-480N24.3; CRIP3; ZNF318)	4.66049170729956	0.000155400155400155	0.00270879984654582
5	140305947	140306249	<a href=\./figures/32357.pdf\" target=\"_blank\">PDF</a></br><a href=\"./figures/32357.tsv\" target=\"_blank\">STATS</a></br><a href=\"http://www.ensembl.org/Homo_sapiens/Location/View?r=5:140305947-140306249\" target=\"_blank\">ENSEMBL</a></br><a href=\"http://genome-euro.ucsc.edu/cgi-bin/hgTracks?position=chr5:140305947-140306249&hgsid=192199020&knownGene=pack&hgFind.matches=uc004dqr.3,\" targe…	303	8	32357	tss	0.957367912517947	0.507255262986262	PCDHA1; PCDHA2; PCDHA3; PCDHA4; PCDHA5; PCDHA6; PCDHA7; PCDHA8; PCDHA9; PCDHA10; PCDHA11; PCDHA12; PCDHA13; PCDHAC1 (margin: PCDHA1; PCDHA2; PCDHA3; PCDHA4; PCDHA5; PCDHA6; PCDHA7; PCDHA8; PCDHA9; PCDHA10; PCDHA11; PCDHA12; PCDHA13; PCDHAC1)	4.62170880787784	0.000155400155400155	0.00270879984654582
8	33457226	33457822	<a href=\./figures/40215.pdf\" target=\"_blank\">PDF</a></br><a href=\"./figures/40215.tsv\" target=\"_blank\">STATS</a></br><a href=\"http://www.ensembl.org/Homo_sapiens/Location/View?r=8:33457226-33457822\" target=\"_blank\">ENSEMBL</a></br><a href=\"http://genome-euro.ucsc.edu/cgi-bin/hgTracks?position=chr8:33457226-33457822&hgsid=192199020&knownGene=pack&hgFind.matches=uc004dqr.3,\" target=\"…	597	8	40215	island	0.498978074062217	0.965103736605205	DUSP26 (margin: RP11-317N12.1; DUSP26)	4.61093523244052	0.000155400155400155	0.00270879984654582
2	223166909	223167617	<a href=\./figures/23050.pdf\" target=\"_blank\">PDF</a></br><a href=\"./figures/23050.tsv\" target=\"_blank\">STATS</a></br><a href=\"http://www.ensembl.org/Homo_sapiens/Location/View?r=2:223166909-223167617\" target=\"_blank\">ENSEMBL</a></br><a href=\"http://genome-euro.ucsc.edu/cgi-bin/hgTracks?position=chr2:223166909-223167617&hgsid=192199020&knownGene=pack&hgFind.matches=uc004dqr.3,\" targe…	709	8	23050	gene;island	0.421324926434151	0.951898364951766	CCDC140 (margin: CCDC140; PAX3)	4.51262804046442	0.000155400155400155	0.00270879984654582
1	156338639	156339286	<a href=\./figures/3853.pdf\" target=\"_blank\">PDF</a></br><a href=\"./figures/3853.tsv\" target=\"_blank\">STATS</a></br><a href=\"http://www.ensembl.org/Homo_sapiens/Location/View?r=1:156338639-156339286\" target=\"_blank\">ENSEMBL</a></br><a href=\"http://genome-euro.ucsc.edu/cgi-bin/hgTracks?position=chr1:156338639-156339286&hgsid=192199020&knownGene=pack&hgFind.matches=uc004dqr.3,\" target=…	648	8	3853	island	0.690836652150994	0.110199865537243	RHBG; CCT3 (margin: RHBG; CCT3)	4.44473833463143	0.000155400155400155	0.00270879984654582
10	88126089	88126306	<a href=\./figures/5902.pdf\" target=\"_blank\">PDF</a></br><a href=\"./figures/5902.tsv\" target=\"_blank\">STATS</a></br><a href=\"http://www.ensembl.org/Homo_sapiens/Location/View?r=10:88126089-88126306\" target=\"_blank\">ENSEMBL</a></br><a href=\"http://genome-euro.ucsc.edu/cgi-bin/hgTracks?position=chr10:88126089-88126306&hgsid=192199020&knownGene=pack&hgFind.matches=uc004dqr.3,\" target=\"…	218	8	5902	island	0.562582040575075	0.0547923638586661	GRID1 (margin: GRID1)	4.38808573497632	0.000155400155400155	0.00270879984654582
1	26233332	26233709	<a href=\./figures/1380.pdf\" target=\"_blank\">PDF</a></br><a href=\"./figures/1380.tsv\" target=\"_blank\">STATS</a></br><a href=\"http://www.ensembl.org/Homo_sapiens/Location/View?r=1:26233332-26233709\" target=\"_blank\">ENSEMBL</a></br><a href=\"http://genome-euro.ucsc.edu/cgi-bin/hgTracks?position=chr1:26233332-26233709&hgsid=192199020&knownGene=pack&hgFind.matches=uc004dqr.3,\" target=\"_b…	378	11	1380	tss;island	0.503164016725209	0.95244532280903	STMN1; MIR3917 (margin: AL033528.1; STMN1; MIR3917)	4.2144275204804	0.000127581396931242	0.00270879984654582
7	120968877	120969174	<a href=\./figures/37203.pdf\" target=\"_blank\">PDF</a></br><a href=\"./figures/37203.tsv\" target=\"_blank\">STATS</a></br><a href=\"http://www.ensembl.org/Homo_sapiens/Location/View?r=7:120968877-120969174\" target=\"_blank\">ENSEMBL</a></br><a href=\"http://genome-euro.ucsc.edu/cgi-bin/hgTracks?position=chr7:120968877-120969174&hgsid=192199020&knownGene=pack&hgFind.matches=uc004dqr.3,\" targe…	298	8	37203	gene;island	0.827126986392456	0.216850283337911	WNT16 (margin: WNT16)	4.02194768035872	0.000155400155400155	0.00270879984654582
17	7348316	7348490	<a href=\./figures/17950.pdf\" target=\"_blank\">PDF</a></br><a href=\"./figures/17950.tsv\" target=\"_blank\">STATS</a></br><a href=\"http://www.ensembl.org/Homo_sapiens/Location/View?r=17:7348316-7348490\" target=\"_blank\">ENSEMBL</a></br><a href=\"http://genome-euro.ucsc.edu/cgi-bin/hgTracks?position=chr17:7348316-7348490&hgsid=192199020&knownGene=pack&hgFind.matches=uc004dqr.3,\" target=\"_b…	175	8	17950	island	0.957796865867702	0.6197443071449	RP11-104H15.7; FGF11; CHRNB1; RP11-104H15.8 (margin: RP11-104H15.7; TMEM102; FGF11; CHRNB1; RP11-104H15.9; RP11-104H15.8)	3.98257198556643	0.000155400155400155	0.00270879984654582
19	19648890	19649144	<a href=\./figures/21821.pdf\" target=\"_blank\">PDF</a></br><a href=\"./figures/21821.tsv\" target=\"_blank\">STATS</a></br><a href=\"http://www.ensembl.org/Homo_sapiens/Location/View?r=19:19648890-19649144\" target=\"_blank\">ENSEMBL</a></br><a href=\"http://genome-euro.ucsc.edu/cgi-bin/hgTracks?position=chr19:19648890-19649144&hgsid=192199020&knownGene=pack&hgFind.matches=uc004dqr.3,\" target=…	255	8	21821	island	0.291594504910191	0.818622185552191	YJEFN3; CILP2 (margin: NDUFA13; CTC-260F20.3; YJEFN3; CILP2)	3.90399489118867	0.000155400155400155	0.00270879984654582
6	147829799	147830172	<a href=\./figures/36549.pdf\" target=\"_blank\">PDF</a></br><a href=\"./figures/36549.tsv\" target=\"_blank\">STATS</a></br><a href=\"http://www.ensembl.org/Homo_sapiens/Location/View?r=6:147829799-147830172\" target=\"_blank\">ENSEMBL</a></br><a href=\"http://genome-euro.ucsc.edu/cgi-bin/hgTracks?position=chr6:147829799-147830172&hgsid=192199020&knownGene=pack&hgFind.matches=uc004dqr.3,\" targe…	374	8	36549	island	0.736613055813532	0.97723284788629	SAMD5 (margin: SAMD5)	3.89687603538031	0.000155400155400155	0.00270879984654582
11	69590113	69590580	<a href=\./figures/8597.pdf\" target=\"_blank\">PDF</a></br><a href=\"./figures/8597.tsv\" target=\"_blank\">STATS</a></br><a href=\"http://www.ensembl.org/Homo_sapiens/Location/View?r=11:69590113-69590580\" target=\"_blank\">ENSEMBL</a></br><a href=\"http://genome-euro.ucsc.edu/cgi-bin/hgTracks?position=chr11:69590113-69590580&hgsid=192199020&knownGene=pack&hgFind.matches=uc004dqr.3,\" target=\"…	468	8	8597	island	0.518481632543224	0.955893036199666	FGF4 (margin: AP001888.1; FGF4)	3.85822569537567	0.000155400155400155	0.00270879984654582
11	93583509	93583973	<a href=\./figures/8733.pdf\" target=\"_blank\">PDF</a></br><a href=\"./figures/8733.tsv\" target=\"_blank\">STATS</a></br><a href=\"http://www.ensembl.org/Homo_sapiens/Location/View?r=11:93583509-93583973\" target=\"_blank\">ENSEMBL</a></br><a href=\"http://genome-euro.ucsc.edu/cgi-bin/hgTracks?position=chr11:93583509-93583973&hgsid=192199020&knownGene=pack&hgFind.matches=uc004dqr.3,\" target=\"…	465	8	8733	island	0.048084716147059	0.39037667882772	VSTM5 (margin: VSTM5)	3.82899147415409	0.000155400155400155	0.00270879984654582
3	111717682	111718245	<a href=\./figures/27893.pdf\" target=\"_blank\">PDF</a></br><a href=\"./figures/27893.tsv\" target=\"_blank\">STATS</a></br><a href=\"http://www.ensembl.org/Homo_sapiens/Location/View?r=3:111717682-111718245\" target=\"_blank\">ENSEMBL</a></br><a href=\"http://genome-euro.ucsc.edu/cgi-bin/hgTracks?position=chr3:111717682-111718245&hgsid=192199020&knownGene=pack&hgFind.matches=uc004dqr.3,\" targe…	564	8	27893	gene	0.520577450709133	0.957079526414343	TAGLN3 (margin: ABHD10; TAGLN3)	3.82324477638823	0.000155400155400155	0.00270879984654582
4	156587884	156588387	<a href=\./figures/30159.pdf\" target=\"_blank\">PDF</a></br><a href=\"./figures/30159.tsv\" target=\"_blank\">STATS</a></br><a href=\"http://www.ensembl.org/Homo_sapiens/Location/View?r=4:156587884-156588387\" target=\"_blank\">ENSEMBL</a></br><a href=\"http://genome-euro.ucsc.edu/cgi-bin/hgTracks?position=chr4:156587884-156588387&hgsid=192199020&knownGene=pack&hgFind.matches=uc004dqr.3,\" targe…	504	8	30159	gene;tss;island	0.383801698686193	0.0230157560753498	GUCY1A3 (margin: GUCY1A3)	3.81740961680081	0.000155400155400155	0.00270879984654582
11	31832879	31833264	<a href=\./figures/7223.pdf\" target=\"_blank\">PDF</a></br><a href=\"./figures/7223.tsv\" target=\"_blank\">STATS</a></br><a href=\"http://www.ensembl.org/Homo_sapiens/Location/View?r=11:31832879-31833264\" target=\"_blank\">ENSEMBL</a></br><a href=\"http://genome-euro.ucsc.edu/cgi-bin/hgTracks?position=chr11:31832879-31833264&hgsid=192199020&knownGene=pack&hgFind.matches=uc004dqr.3,\" target=\"…	386	8	7223	tss	0.755875743274641	0.974794611529995	RCN1; PAX6 (margin: RCN1; PAX6)	3.64951205243106	0.000155400155400155	0.00270879984654582
17	44896017	44896223	<a href=\./figures/18447.pdf\" target=\"_blank\">PDF</a></br><a href=\"./figures/18447.tsv\" target=\"_blank\">STATS</a></br><a href=\"http://www.ensembl.org/Homo_sapiens/Location/View?r=17:44896017-44896223\" target=\"_blank\">ENSEMBL</a></br><a href=\"http://genome-euro.ucsc.edu/cgi-bin/hgTracks?position=chr17:44896017-44896223&hgsid=192199020&knownGene=pack&hgFind.matches=uc004dqr.3,\" target=…	207	8	18447	island	0.333662002073323	0.0512876235149602	WNT3 (margin: WNT3)	3.58346752372046	0.000155400155400155	0.00270879984654582
3	136537607	136537856	<a href=\./figures/28614.pdf\" target=\"_blank\">PDF</a></br><a href=\"./figures/28614.tsv\" target=\"_blank\">STATS</a></br><a href=\"http://www.ensembl.org/Homo_sapiens/Location/View?r=3:136537607-136537856\" target=\"_blank\">ENSEMBL</a></br><a href=\"http://genome-euro.ucsc.edu/cgi-bin/hgTracks?position=chr3:136537607-136537856&hgsid=192199020&knownGene=pack&hgFind.matches=uc004dqr.3,\" targe…	250	8	28614	tss	0.735934503775907	0.964506961503248	SLC35G2 (margin: SLC35G2; RP11-731C17.1)	3.54330032575517	0.000155400155400155	0.00270879984654582
2	43019484	43020457	<a href=\./figures/24245.pdf\" target=\"_blank\">PDF</a></br><a href=\"./figures/24245.tsv\" target=\"_blank\">STATS</a></br><a href=\"http://www.ensembl.org/Homo_sapiens/Location/View?r=2:43019484-43020457\" target=\"_blank\">ENSEMBL</a></br><a href=\"http://genome-euro.ucsc.edu/cgi-bin/hgTracks?position=chr2:43019484-43020457&hgsid=192199020&knownGene=pack&hgFind.matches=uc004dqr.3,\" target=\"…	974	11	24245	island	0.641144553509806	0.959660636377839	HAAO (margin: HAAO; FTOP1)	3.51493090057511	0.000127581396931242	0.00270879984654582
1	202830475	202830826	<a href=\./figures/2182.pdf\" target=\"_blank\">PDF</a></br><a href=\"./figures/2182.tsv\" target=\"_blank\">STATS</a></br><a href=\"http://www.ensembl.org/Homo_sapiens/Location/View?r=1:202830475-202830826\" target=\"_blank\">ENSEMBL</a></br><a href=\"http://genome-euro.ucsc.edu/cgi-bin/hgTracks?position=chr1:202830475-202830826&hgsid=192199020&knownGene=pack&hgFind.matches=uc004dqr.3,\" target=…	352	8	2182	tss;island	0.1541646127623	0.0120968823275569	RP11-480I12.7; RP11-480I12.5 (margin: RP11-480I12.7; RP11-480I12.9; RP11-480I12.5)	3.50079735248431	0.000155400155400155	0.00270879984654582
2	74875227	74875548	<a href=\./figures/23465.pdf\" target=\"_blank\">PDF</a></br><a href=\"./figures/23465.tsv\" target=\"_blank\">STATS</a></br><a href=\"http://www.ensembl.org/Homo_sapiens/Location/View?r=2:74875227-74875548\" target=\"_blank\">ENSEMBL</a></br><a href=\"http://genome-euro.ucsc.edu/cgi-bin/hgTracks?position=chr2:74875227-74875548&hgsid=192199020&knownGene=pack&hgFind.matches=uc004dqr.3,\" target=\"…	322	8	23465	tss;island	0.881241379188778	0.986365096885846	M1AP (margin: SEMA4F; M1AP)	2.99879486823858	0.000155400155400155	0.00270879984654582
14	74705942	74706336	<a href=\./figures/12997.pdf\" target=\"_blank\">PDF</a></br><a href=\"./figures/12997.tsv\" target=\"_blank\">STATS</a></br><a href=\"http://www.ensembl.org/Homo_sapiens/Location/View?r=14:74705942-74706336\" target=\"_blank\">ENSEMBL</a></br><a href=\"http://genome-euro.ucsc.edu/cgi-bin/hgTracks?position=chr14:74705942-74706336&hgsid=192199020&knownGene=pack&hgFind.matches=uc004dqr.3,\" target=…	395	8	12997	island	0.622616620266536	0.876806728811009	VSX2 (margin: VSX2)	2.91888363535863	0.000155400155400155	0.00270879984654582
3	138153127	138153381	<a href=\./figures/28623.pdf\" target=\"_blank\">PDF</a></br><a href=\"./figures/28623.tsv\" target=\"_blank\">STATS</a></br><a href=\"http://www.ensembl.org/Homo_sapiens/Location/View?r=3:138153127-138153381\" target=\"_blank\">ENSEMBL</a></br><a href=\"http://genome-euro.ucsc.edu/cgi-bin/hgTracks?position=chr3:138153127-138153381&hgsid=192199020&knownGene=pack&hgFind.matches=uc004dqr.3,\" targe…	255	8	28623	tss	0.213738513330492	0.663161623047128	ESYT3 (margin: ESYT3)	2.88664040962387	0.000155400155400155	0.00270879984654582
11	115630531	115631762	<a href=\./figures/8831.pdf\" target=\"_blank\">PDF</a></br><a href=\"./figures/8831.tsv\" target=\"_blank\">STATS</a></br><a href=\"http://www.ensembl.org/Homo_sapiens/Location/View?r=11:115630531-115631762\" target=\"_blank\">ENSEMBL</a></br><a href=\"http://genome-euro.ucsc.edu/cgi-bin/hgTracks?position=chr11:115630531-115631762&hgsid=192199020&knownGene=pack&hgFind.matches=uc004dqr.3,\" targe…	1232	14	8831	island	0.65579537244409	0.971368734573676	AP000797.3; LINC00900 (margin: AP000797.3; LINC00900)	2.82268029222208	0.000130818663595619	0.00270879984654582
7	99517192	99517509	<a href=\./figures/37762.pdf\" target=\"_blank\">PDF</a></br><a href=\"./figures/37762.tsv\" target=\"_blank\">STATS</a></br><a href=\"http://www.ensembl.org/Homo_sapiens/Location/View?r=7:99517192-99517509\" target=\"_blank\">ENSEMBL</a></br><a href=\"http://genome-euro.ucsc.edu/cgi-bin/hgTracks?position=chr7:99517192-99517509&hgsid=192199020&knownGene=pack&hgFind.matches=uc004dqr.3,\" target=\"…	318	10	37762	tss	0.0564476134055407	0.337406655514221	TRIM4 (margin: RP4-604G5.1; TRIM4; GJC3)	2.73816360005811	0.000129901058693628	0.00270879984654582
19	40732691	40732902	<a href=\./figures/20784.pdf\" target=\"_blank\">PDF</a></br><a href=\"./figures/20784.tsv\" target=\"_blank\">STATS</a></br><a href=\"http://www.ensembl.org/Homo_sapiens/Location/View?r=19:40732691-40732902\" target=\"_blank\">ENSEMBL</a></br><a href=\"http://genome-euro.ucsc.edu/cgi-bin/hgTracks?position=chr19:40732691-40732902&hgsid=192199020&knownGene=pack&hgFind.matches=uc004dqr.3,\" target=…	212	8	20784	tss	0.416655216796209	0.0970250424156276	CNTD2 (margin: MAP3K10; TTC9B; CNTD2; AKT2)	2.70063416227784	0.000155400155400155	0.00270879984654582
4	105411974	105412536	<a href=\./figures/31218.pdf\" target=\"_blank\">PDF</a></br><a href=\"./figures/31218.tsv\" target=\"_blank\">STATS</a></br><a href=\"http://www.ensembl.org/Homo_sapiens/Location/View?r=4:105411974-105412536\" target=\"_blank\">ENSEMBL</a></br><a href=\"http://genome-euro.ucsc.edu/cgi-bin/hgTracks?position=chr4:105411974-105412536&hgsid=192199020&knownGene=pack&hgFind.matches=uc004dqr.3,\" targe…	563	8	31218	island	0.135522816945994	0.0276220038125977	AC093628.1; AC004053.1; CXXC4 (margin: AC093628.1; AC004053.1; CXXC4)	2.64839362468047	0.000155400155400155	0.00270879984654582
17	46655164	46655736	<a href=\./figures/16653.pdf\" target=\"_blank\">PDF</a></br><a href=\"./figures/16653.tsv\" target=\"_blank\">STATS</a></br><a href=\"http://www.ensembl.org/Homo_sapiens/Location/View?r=17:46655164-46655736\" target=\"_blank\">ENSEMBL</a></br><a href=\"http://genome-euro.ucsc.edu/cgi-bin/hgTracks?position=chr17:46655164-46655736&hgsid=192199020&knownGene=pack&hgFind.matches=uc004dqr.3,\" target=…	573	11	16653	gene	0.843090608522095	0.977841178122921	HOXB-AS3; HOXB3; HOXB4; MIR10A (margin: HOXB-AS3; HOXB3; HOXB4; MIR10A)	2.43531443391178	0.000127581396931242	0.00270879984654582
20	61051317	61052060	<a href=\./figures/25872.pdf\" target=\"_blank\">PDF</a></br><a href=\"./figures/25872.tsv\" target=\"_blank\">STATS</a></br><a href=\"http://www.ensembl.org/Homo_sapiens/Location/View?r=20:61051317-61052060\" target=\"_blank\">ENSEMBL</a></br><a href=\"http://genome-euro.ucsc.edu/cgi-bin/hgTracks?position=chr20:61051317-61052060&hgsid=192199020&knownGene=pack&hgFind.matches=uc004dqr.3,\" target=…	744	18	25872	tss;island	0.721072833101748	0.921594837575474	RP13-379O24.3; GATA5 (margin: RP13-379O24.3; GATA5)	1.79732983853125	0.000132245741834835	0.00270879984654582
5	101632286	101632559	<a href=\./figures/32198.pdf\" target=\"_blank\">PDF</a></br><a href=\"./figures/32198.tsv\" target=\"_blank\">STATS</a></br><a href=\"http://www.ensembl.org/Homo_sapiens/Location/View?r=5:101632286-101632559\" target=\"_blank\">ENSEMBL</a></br><a href=\"http://genome-euro.ucsc.edu/cgi-bin/hgTracks?position=chr5:101632286-101632559&hgsid=192199020&knownGene=pack&hgFind.matches=uc004dqr.3,\" targe…	274	9	32198	tss	0.967476315315145	0.0479951283148332	SLCO4C1 (margin: RN7SKP68; SLCO4C1)	9.35192682704042	0.000164541341011929	0.00279806427019239
1	1141617	1142405	<a href=\./figures/2414.pdf\" target=\"_blank\">PDF</a></br><a href=\"./figures/2414.tsv\" target=\"_blank\">STATS</a></br><a href=\"http://www.ensembl.org/Homo_sapiens/Location/View?r=1:1141617-1142405\" target=\"_blank\">ENSEMBL</a></br><a href=\"http://genome-euro.ucsc.edu/cgi-bin/hgTracks?position=chr1:1141617-1142405&hgsid=192199020&knownGene=pack&hgFind.matches=uc004dqr.3,\" target=\"_blank…	789	9	2414	island	0.627937107046558	0.0326009063574824	TNFRSF18 (margin: TTLL10; TNFRSF18; TNFRSF4; SDF4)	6.46760368364207	0.000164541341011929	0.00279806427019239
4	96468962	96469634	<a href=\./figures/30063.pdf\" target=\"_blank\">PDF</a></br><a href=\"./figures/30063.tsv\" target=\"_blank\">STATS</a></br><a href=\"http://www.ensembl.org/Homo_sapiens/Location/View?r=4:96468962-96469634\" target=\"_blank\">ENSEMBL</a></br><a href=\"http://genome-euro.ucsc.edu/cgi-bin/hgTracks?position=chr4:96468962-96469634&hgsid=192199020&knownGene=pack&hgFind.matches=uc004dqr.3,\" target=\"…	673	9	30063	gene;island	0.66998697757048	0.0108804311901035	RP11-710C12.1; UNC5C (margin: RP11-710C12.1; UNC5C)	6.27179841825929	0.000164541341011929	0.00279806427019239
10	124894943	124895500	<a href=\./figures/5415.pdf\" target=\"_blank\">PDF</a></br><a href=\"./figures/5415.tsv\" target=\"_blank\">STATS</a></br><a href=\"http://www.ensembl.org/Homo_sapiens/Location/View?r=10:124894943-124895500\" target=\"_blank\">ENSEMBL</a></br><a href=\"http://genome-euro.ucsc.edu/cgi-bin/hgTracks?position=chr10:124894943-124895500&hgsid=192199020&knownGene=pack&hgFind.matches=uc004dqr.3,\" targe…	558	9	5415	tss	0.516570575909969	0.986225818876575	HMX3 (margin: HMX3)	5.94001911014321	0.000164541341011929	0.00279806427019239
6	29855401	29855636	<a href=\./figures/33699.pdf\" target=\"_blank\">PDF</a></br><a href=\"./figures/33699.tsv\" target=\"_blank\">STATS</a></br><a href=\"http://www.ensembl.org/Homo_sapiens/Location/View?r=6:29855401-29855636\" target=\"_blank\">ENSEMBL</a></br><a href=\"http://genome-euro.ucsc.edu/cgi-bin/hgTracks?position=chr6:29855401-29855636&hgsid=192199020&knownGene=pack&hgFind.matches=uc004dqr.3,\" target=\"…	236	9	33699	gene	0.00856896375405833	0.534975334904373	HLA-H; HCG4P7 (margin: HLA-H; HLA-T; HCG4P7)	5.86504700857076	0.000164541341011929	0.00279806427019239
22	44576869	44577265	<a href=\./figures/26891.pdf\" target=\"_blank\">PDF</a></br><a href=\"./figures/26891.tsv\" target=\"_blank\">STATS</a></br><a href=\"http://www.ensembl.org/Homo_sapiens/Location/View?r=22:44576869-44577265\" target=\"_blank\">ENSEMBL</a></br><a href=\"http://genome-euro.ucsc.edu/cgi-bin/hgTracks?position=chr22:44576869-44577265&hgsid=192199020&knownGene=pack&hgFind.matches=uc004dqr.3,\" target=…	397	9	26891	gene	0.246175582305635	0.945574398111483	PARVG (margin: PARVB; PARVG)	5.73896986691649	0.000164541341011929	0.00279806427019239
21	43638893	43639122	<a href=\./figures/26437.pdf\" target=\"_blank\">PDF</a></br><a href=\"./figures/26437.tsv\" target=\"_blank\">STATS</a></br><a href=\"http://www.ensembl.org/Homo_sapiens/Location/View?r=21:43638893-43639122\" target=\"_blank\">ENSEMBL</a></br><a href=\"http://genome-euro.ucsc.edu/cgi-bin/hgTracks?position=chr21:43638893-43639122&hgsid=192199020&knownGene=pack&hgFind.matches=uc004dqr.3,\" target=…	230	9	26437	gene;tss;island	0.475864486041494	0.0179861106592782	ABCG1 (margin: ABCG1; RNA5SP492)	5.63422629890849	0.000164541341011929	0.00279806427019239
5	150284302	150284796	<a href=\./figures/33313.pdf\" target=\"_blank\">PDF</a></br><a href=\"./figures/33313.tsv\" target=\"_blank\">STATS</a></br><a href=\"http://www.ensembl.org/Homo_sapiens/Location/View?r=5:150284302-150284796\" target=\"_blank\">ENSEMBL</a></br><a href=\"http://genome-euro.ucsc.edu/cgi-bin/hgTracks?position=chr5:150284302-150284796&hgsid=192199020&knownGene=pack&hgFind.matches=uc004dqr.3,\" targe…	495	9	33313	island	0.29219075561311	0.900416793388372	ZNF300 (margin: IRGM; ZNF300)	5.62128283286319	0.000164541341011929	0.00279806427019239
7	82792053	82792411	<a href=\./figures/38625.pdf\" target=\"_blank\">PDF</a></br><a href=\"./figures/38625.tsv\" target=\"_blank\">STATS</a></br><a href=\"http://www.ensembl.org/Homo_sapiens/Location/View?r=7:82792053-82792411\" target=\"_blank\">ENSEMBL</a></br><a href=\"http://genome-euro.ucsc.edu/cgi-bin/hgTracks?position=chr7:82792053-82792411&hgsid=192199020&knownGene=pack&hgFind.matches=uc004dqr.3,\" target=\"…	359	9	38625	island	0.148853009118301	0.0104282020913366	PCLO (margin: PCLO)	4.63097926347413	0.000164541341011929	0.00279806427019239
7	1748302	1748766	<a href=\./figures/37405.pdf\" target=\"_blank\">PDF</a></br><a href=\"./figures/37405.tsv\" target=\"_blank\">STATS</a></br><a href=\"http://www.ensembl.org/Homo_sapiens/Location/View?r=7:1748302-1748766\" target=\"_blank\">ENSEMBL</a></br><a href=\"http://genome-euro.ucsc.edu/cgi-bin/hgTracks?position=chr7:1748302-1748766&hgsid=192199020&knownGene=pack&hgFind.matches=uc004dqr.3,\" target=\"_bla…	465	9	37405	tss	0.449636385328324	0.920668055878255	ELFN1 (margin: ELFN1)	3.60408497235025	0.000164541341011929	0.00279806427019239
3	131080235	131080927	<a href=\./figures/29479.pdf\" target=\"_blank\">PDF</a></br><a href=\"./figures/29479.tsv\" target=\"_blank\">STATS</a></br><a href=\"http://www.ensembl.org/Homo_sapiens/Location/View?r=3:131080235-131080927\" target=\"_blank\">ENSEMBL</a></br><a href=\"http://genome-euro.ucsc.edu/cgi-bin/hgTracks?position=chr3:131080235-131080927&hgsid=192199020&knownGene=pack&hgFind.matches=uc004dqr.3,\" targe…	693	9	29479	island	0.459428686836842	0.9156049759585	NUDT16P; RP11-933H2.4 (margin: NEK11; NUDT16P; RP11-933H2.4)	3.54403125585965	0.000164541341011929	0.00279806427019239
18	6414958	6415252	<a href=\./figures/19172.pdf\" target=\"_blank\">PDF</a></br><a href=\"./figures/19172.tsv\" target=\"_blank\">STATS</a></br><a href=\"http://www.ensembl.org/Homo_sapiens/Location/View?r=18:6414958-6415252\" target=\"_blank\">ENSEMBL</a></br><a href=\"http://genome-euro.ucsc.edu/cgi-bin/hgTracks?position=chr18:6414958-6415252&hgsid=192199020&knownGene=pack&hgFind.matches=uc004dqr.3,\" target=\"_b…	295	9	19172	tss;island	0.527883017752707	0.956500205274022	L3MBTL4 (margin: L3MBTL4)	3.30324317020306	0.000164541341011929	0.00279806427019239
15	40545143	40545511	<a href=\./figures/13585.pdf\" target=\"_blank\">PDF</a></br><a href=\"./figures/13585.tsv\" target=\"_blank\">STATS</a></br><a href=\"http://www.ensembl.org/Homo_sapiens/Location/View?r=15:40545143-40545511\" target=\"_blank\">ENSEMBL</a></br><a href=\"http://genome-euro.ucsc.edu/cgi-bin/hgTracks?position=chr15:40545143-40545511&hgsid=192199020&knownGene=pack&hgFind.matches=uc004dqr.3,\" target=…	369	9	13585	tss	0.794845058384272	0.96824897147209	RP11-133K1.2; PAK6; C15orf56 (margin: RP11-133K1.2; PAK6; C15orf56)	2.98061938240468	0.000164541341011929	0.00279806427019239
6	44186914	44187226	<a href=\./figures/35007.pdf\" target=\"_blank\">PDF</a></br><a href=\"./figures/35007.tsv\" target=\"_blank\">STATS</a></br><a href=\"http://www.ensembl.org/Homo_sapiens/Location/View?r=6:44186914-44187226\" target=\"_blank\">ENSEMBL</a></br><a href=\"http://genome-euro.ucsc.edu/cgi-bin/hgTracks?position=chr6:44186914-44187226&hgsid=192199020&knownGene=pack&hgFind.matches=uc004dqr.3,\" target=\"…	313	9	35007	tss	0.844003392295968	0.34561630094244	RP1-302G2.5; SLC29A1 (margin: RP1-302G2.5; SLC29A1)	2.97481921814494	0.000164541341011929	0.00279806427019239
17	12569089	12569487	<a href=\./figures/18028.pdf\" target=\"_blank\">PDF</a></br><a href=\"./figures/18028.tsv\" target=\"_blank\">STATS</a></br><a href=\"http://www.ensembl.org/Homo_sapiens/Location/View?r=17:12569089-12569487\" target=\"_blank\">ENSEMBL</a></br><a href=\"http://genome-euro.ucsc.edu/cgi-bin/hgTracks?position=chr17:12569089-12569487&hgsid=192199020&knownGene=pack&hgFind.matches=uc004dqr.3,\" target=…	399	11	18028	island	0.371737423834302	0.861079384975997	MYOCD (margin: MYOCD; AC005358.3)	3.87436843769499	0.000189954524319849	0.00321339736974412
20	56725695	56726185	<a href=\./figures/26286.pdf\" target=\"_blank\">PDF</a></br><a href=\"./figures/26286.tsv\" target=\"_blank\">STATS</a></br><a href=\"http://www.ensembl.org/Homo_sapiens/Location/View?r=20:56725695-56726185\" target=\"_blank\">ENSEMBL</a></br><a href=\"http://genome-euro.ucsc.edu/cgi-bin/hgTracks?position=chr20:56725695-56726185&hgsid=192199020&knownGene=pack&hgFind.matches=uc004dqr.3,\" target=…	491	11	26286	island	0.732468993580739	0.958262106449654	C20orf85 (margin: C20orf85)	3.07435347597234	0.000189954524319849	0.00321339736974412
7	93204959	93205295	<a href=\./figures/37714.pdf\" target=\"_blank\">PDF</a></br><a href=\"./figures/37714.tsv\" target=\"_blank\">STATS</a></br><a href=\"http://www.ensembl.org/Homo_sapiens/Location/View?r=7:93204959-93205295\" target=\"_blank\">ENSEMBL</a></br><a href=\"http://genome-euro.ucsc.edu/cgi-bin/hgTracks?position=chr7:93204959-93205295&hgsid=192199020&knownGene=pack&hgFind.matches=uc004dqr.3,\" target=\"…	337	11	37714	tss;island	0.0259724698453719	0.154391410569354	CALCR (margin: CALCR)	2.68896567864179	0.000189954524319849	0.00321339736974412
5	57878745	57879417	<a href=\./figures/32817.pdf\" target=\"_blank\">PDF</a></br><a href=\"./figures/32817.tsv\" target=\"_blank\">STATS</a></br><a href=\"http://www.ensembl.org/Homo_sapiens/Location/View?r=5:57878745-57879417\" target=\"_blank\">ENSEMBL</a></br><a href=\"http://genome-euro.ucsc.edu/cgi-bin/hgTracks?position=chr5:57878745-57879417&hgsid=192199020&knownGene=pack&hgFind.matches=uc004dqr.3,\" target=\"…	673	12	32817	island	0.681921054113158	0.0275055256201611	RAB3C (margin: RAB3C)	5.46435257819699	0.000201171825885785	0.00337968667488118
10	105212056	105212813	<a href=\./figures/6102.pdf\" target=\"_blank\">PDF</a></br><a href=\"./figures/6102.tsv\" target=\"_blank\">STATS</a></br><a href=\"http://www.ensembl.org/Homo_sapiens/Location/View?r=10:105212056-105212813\" target=\"_blank\">ENSEMBL</a></br><a href=\"http://genome-euro.ucsc.edu/cgi-bin/hgTracks?position=chr10:105212056-105212813&hgsid=192199020&knownGene=pack&hgFind.matches=uc004dqr.3,\" targe…	758	12	6102	island	0.598580201248441	0.197776857473613	RP11-225H22.4; CALHM2; CALHM1 (margin: PDCD11; RP11-225H22.4; CALHM2; CALHM1)	4.08814644226591	0.000201171825885785	0.00337968667488118
2	160918900	160919532	<a href=\./figures/24813.pdf\" target=\"_blank\">PDF</a></br><a href=\"./figures/24813.tsv\" target=\"_blank\">STATS</a></br><a href=\"http://www.ensembl.org/Homo_sapiens/Location/View?r=2:160918900-160919532\" target=\"_blank\">ENSEMBL</a></br><a href=\"http://genome-euro.ucsc.edu/cgi-bin/hgTracks?position=chr2:160918900-160919532&hgsid=192199020&knownGene=pack&hgFind.matches=uc004dqr.3,\" targe…	633	12	24813	island	0.0662083445983062	0.422863106924763	PLA2R1 (margin: PLA2R1)	3.4649965318053	0.000201171825885785	0.00337968667488118
17	72931569	72932048	<a href=\./figures/18731.pdf\" target=\"_blank\">PDF</a></br><a href=\"./figures/18731.tsv\" target=\"_blank\">STATS</a></br><a href=\"http://www.ensembl.org/Homo_sapiens/Location/View?r=17:72931569-72932048\" target=\"_blank\">ENSEMBL</a></br><a href=\"http://genome-euro.ucsc.edu/cgi-bin/hgTracks?position=chr17:72931569-72932048&hgsid=192199020&knownGene=pack&hgFind.matches=uc004dqr.3,\" target=…	480	12	18731	island	0.52700030064478	0.861809121058777	OTOP2; OTOP3 (margin: OTOP2; OTOP3)	2.23363499550216	0.000201171825885785	0.00337968667488118
3	48885189	48885665	<a href=\./figures/29098.pdf\" target=\"_blank\">PDF</a></br><a href=\"./figures/29098.tsv\" target=\"_blank\">STATS</a></br><a href=\"http://www.ensembl.org/Homo_sapiens/Location/View?r=3:48885189-48885665\" target=\"_blank\">ENSEMBL</a></br><a href=\"http://genome-euro.ucsc.edu/cgi-bin/hgTracks?position=chr3:48885189-48885665&hgsid=192199020&knownGene=pack&hgFind.matches=uc004dqr.3,\" target=\"…	477	10	29098	island	0.00588022980499231	0.386344425291498	PRKAR2A-AS1; PRKAR2A (margin: PRKAR2A-AS1; PRKAR2A; SLC25A20)	6.51745388123171	0.000205676676264912	0.00341998896506024
5	63461216	63461930	<a href=\./figures/32828.pdf\" target=\"_blank\">PDF</a></br><a href=\"./figures/32828.tsv\" target=\"_blank\">STATS</a></br><a href=\"http://www.ensembl.org/Homo_sapiens/Location/View?r=5:63461216-63461930\" target=\"_blank\">ENSEMBL</a></br><a href=\"http://genome-euro.ucsc.edu/cgi-bin/hgTracks?position=chr5:63461216-63461930&hgsid=192199020&knownGene=pack&hgFind.matches=uc004dqr.3,\" target=\"…	715	10	32828	island	0.665438662771892	0.0390217951157571	RNF180 (margin: RNF180)	5.34462703799493	0.000205676676264912	0.00341998896506024
6	84742998	84743364	<a href=\./figures/35099.pdf\" target=\"_blank\">PDF</a></br><a href=\"./figures/35099.tsv\" target=\"_blank\">STATS</a></br><a href=\"http://www.ensembl.org/Homo_sapiens/Location/View?r=6:84742998-84743364\" target=\"_blank\">ENSEMBL</a></br><a href=\"http://genome-euro.ucsc.edu/cgi-bin/hgTracks?position=chr6:84742998-84743364&hgsid=192199020&knownGene=pack&hgFind.matches=uc004dqr.3,\" target=\"…	367	10	35099	tss;island	0.282185309447844	0.858127917695078	MRAP2 (margin: RP11-51G5.1; MRAP2)	3.39382243574949	0.000205676676264912	0.00341998896506024
2	209271164	209272057	<a href=\./figures/25050.pdf\" target=\"_blank\">PDF</a></br><a href=\"./figures/25050.tsv\" target=\"_blank\">STATS</a></br><a href=\"http://www.ensembl.org/Homo_sapiens/Location/View?r=2:209271164-209272057\" target=\"_blank\">ENSEMBL</a></br><a href=\"http://genome-euro.ucsc.edu/cgi-bin/hgTracks?position=chr2:209271164-209272057&hgsid=192199020&knownGene=pack&hgFind.matches=uc004dqr.3,\" targe…	894	10	25050	island	0.796131681288004	0.968238948443665	PTH2R (margin: PTH2R)	2.79800209078601	0.000205676676264912	0.00341998896506024
1	2984218	2984869	<a href=\./figures/2528.pdf\" target=\"_blank\">PDF</a></br><a href=\"./figures/2528.tsv\" target=\"_blank\">STATS</a></br><a href=\"http://www.ensembl.org/Homo_sapiens/Location/View?r=1:2984218-2984869\" target=\"_blank\">ENSEMBL</a></br><a href=\"http://genome-euro.ucsc.edu/cgi-bin/hgTracks?position=chr1:2984218-2984869&hgsid=192199020&knownGene=pack&hgFind.matches=uc004dqr.3,\" target=\"_blank…	652	10	2528	island	0.884606978648714	0.974694056066443	PRDM16; LINC00982 (margin: PRDM16; LINC00982; AL008733.1)	2.7883034143086	0.000205676676264912	0.00341998896506024
2	80531483	80531898	<a href=\./figures/22756.pdf\" target=\"_blank\">PDF</a></br><a href=\"./figures/22756.tsv\" target=\"_blank\">STATS</a></br><a href=\"http://www.ensembl.org/Homo_sapiens/Location/View?r=2:80531483-80531898\" target=\"_blank\">ENSEMBL</a></br><a href=\"http://genome-euro.ucsc.edu/cgi-bin/hgTracks?position=chr2:80531483-80531898&hgsid=192199020&knownGene=pack&hgFind.matches=uc004dqr.3,\" target=\"…	416	10	22756	gene;island	0.828147092402867	0.453305797070609	CTNNA2; LRRTM1 (margin: CTNNA2; LRRTM1)	2.59356006210406	0.000205676676264912	0.00341998896506024
7	130125200	130126637	<a href=\./figures/38921.pdf\" target=\"_blank\">PDF</a></br><a href=\"./figures/38921.tsv\" target=\"_blank\">STATS</a></br><a href=\"http://www.ensembl.org/Homo_sapiens/Location/View?r=7:130125200-130126637\" target=\"_blank\">ENSEMBL</a></br><a href=\"http://genome-euro.ucsc.edu/cgi-bin/hgTracks?position=chr7:130125200-130126637&hgsid=192199020&knownGene=pack&hgFind.matches=uc004dqr.3,\" targe…	1438	18	38921	island	0.512617260929536	0.0201611851358718	MEST; RP11-2E11.5 (margin: MEST; MIR335; RP11-2E11.5; hsa-mir-335)	5.29112839022406	0.000210508156280601	0.0034884208755071
11	86383241	86383940	<a href=\./figures/7610.pdf\" target=\"_blank\">PDF</a></br><a href=\"./figures/7610.tsv\" target=\"_blank\">STATS</a></br><a href=\"http://www.ensembl.org/Homo_sapiens/Location/View?r=11:86383241-86383940\" target=\"_blank\">ENSEMBL</a></br><a href=\"http://genome-euro.ucsc.edu/cgi-bin/hgTracks?position=chr11:86383241-86383940&hgsid=192199020&knownGene=pack&hgFind.matches=uc004dqr.3,\" target=\"…	700	18	7610	tss	0.848050535408826	0.967068986916829	ME3 (margin: ME3)	1.83736108477207	0.000210508156280601	0.0034884208755071
1	40420503	40421002	<a href=\./figures/3111.pdf\" target=\"_blank\">PDF</a></br><a href=\"./figures/3111.tsv\" target=\"_blank\">STATS</a></br><a href=\"http://www.ensembl.org/Homo_sapiens/Location/View?r=1:40420503-40421002\" target=\"_blank\">ENSEMBL</a></br><a href=\"http://genome-euro.ucsc.edu/cgi-bin/hgTracks?position=chr1:40420503-40421002&hgsid=192199020&knownGene=pack&hgFind.matches=uc004dqr.3,\" target=\"_b…	500	13	3111	island	0.0160406145611807	0.536976588392764	MFSD2A (margin: MFSD2A; RP3-342P20.2; Y_RNA)	7.70307613429947	0.000227679172355441	0.00375381701426636
17	46670933	46671635	<a href=\./figures/16655.pdf\" target=\"_blank\">PDF</a></br><a href=\"./figures/16655.tsv\" target=\"_blank\">STATS</a></br><a href=\"http://www.ensembl.org/Homo_sapiens/Location/View?r=17:46670933-46671635\" target=\"_blank\">ENSEMBL</a></br><a href=\"http://genome-euro.ucsc.edu/cgi-bin/hgTracks?position=chr17:46670933-46671635&hgsid=192199020&knownGene=pack&hgFind.matches=uc004dqr.3,\" target=…	703	13	16655	gene;island	0.548155506567243	0.0290493806745993	HOXB-AS3; HOXB3; HOXB5; HOXB6 (margin: HOXB-AS3; HOXB3; MIR10A; HOXB5; HOXB6)	6.21036533674789	0.000227679172355441	0.00375381701426636
1	185703201	185703877	<a href=\./figures/4045.pdf\" target=\"_blank\">PDF</a></br><a href=\"./figures/4045.tsv\" target=\"_blank\">STATS</a></br><a href=\"http://www.ensembl.org/Homo_sapiens/Location/View?r=1:185703201-185703877\" target=\"_blank\">ENSEMBL</a></br><a href=\"http://genome-euro.ucsc.edu/cgi-bin/hgTracks?position=chr1:185703201-185703877&hgsid=192199020&knownGene=pack&hgFind.matches=uc004dqr.3,\" target=…	677	13	4045	island	0.158704758381775	0.0170499796537062	HMCN1 (margin: HMCN1)	2.95400398201867	0.000227679172355441	0.00375381701426636
13	37004536	37005582	<a href=\./figures/11396.pdf\" target=\"_blank\">PDF</a></br><a href=\"./figures/11396.tsv\" target=\"_blank\">STATS</a></br><a href=\"http://www.ensembl.org/Homo_sapiens/Location/View?r=13:37004536-37005582\" target=\"_blank\">ENSEMBL</a></br><a href=\"http://genome-euro.ucsc.edu/cgi-bin/hgTracks?position=chr13:37004536-37005582&hgsid=192199020&knownGene=pack&hgFind.matches=uc004dqr.3,\" target=…	1047	29	11396	tss;island	0.745719876261346	0.934621231153282	CCNA1 (margin: CCNA1)	2.46147600842554	0.000231657643176253	0.00381295958633347
11	66034681	66035276	<a href=\./figures/6727.pdf\" target=\"_blank\">PDF</a></br><a href=\"./figures/6727.tsv\" target=\"_blank\">STATS</a></br><a href=\"http://www.ensembl.org/Homo_sapiens/Location/View?r=11:66034681-66035276\" target=\"_blank\">ENSEMBL</a></br><a href=\"http://genome-euro.ucsc.edu/cgi-bin/hgTracks?position=chr11:66034681-66035276&hgsid=192199020&knownGene=pack&hgFind.matches=uc004dqr.3,\" target=\"…	596	17	6727	gene	0.480073712361003	0.0507028272584933	KLC2; RAB1B; RP11-867G23.1; RP11-867G23.2 (margin: KLC2; RAB1B; CNIH2; RP11-755F10.3; RP11-867G23.1; RP11-867G23.2; RP11-867G23.3; RP11-867G23.4)	4.67270813445813	0.000252176221916309	0.0041367089332534
1	68515788	68516713	<a href=\./figures/3369.pdf\" target=\"_blank\">PDF</a></br><a href=\"./figures/3369.tsv\" target=\"_blank\">STATS</a></br><a href=\"http://www.ensembl.org/Homo_sapiens/Location/View?r=1:68515788-68516713\" target=\"_blank\">ENSEMBL</a></br><a href=\"http://genome-euro.ucsc.edu/cgi-bin/hgTracks?position=chr1:68515788-68516713&hgsid=192199020&knownGene=pack&hgFind.matches=uc004dqr.3,\" target=\"_b…	926	17	3369	island	0.614361430612556	0.955184317063218	GNG12-AS1; DIRAS3; ARL5AP3 (margin: GNG12-AS1; RP4-609E1.2; AL157407.1; DIRAS3; ARL5AP3)	4.02651587284554	0.000252176221916309	0.0041367089332534
8	49647579	49648363	<a href=\./figures/40284.pdf\" target=\"_blank\">PDF</a></br><a href=\"./figures/40284.tsv\" target=\"_blank\">STATS</a></br><a href=\"http://www.ensembl.org/Homo_sapiens/Location/View?r=8:49647579-49648363\" target=\"_blank\">ENSEMBL</a></br><a href=\"http://genome-euro.ucsc.edu/cgi-bin/hgTracks?position=chr8:49647579-49648363&hgsid=192199020&knownGene=pack&hgFind.matches=uc004dqr.3,\" target=\"…	785	11	40284	island	0.139526534247328	0.971559472684687	EFCAB1 (margin: EFCAB1)	6.64914213103362	0.000275008788940678	0.00445871154648579
15	73735098	73735694	<a href=\./figures/14289.pdf\" target=\"_blank\">PDF</a></br><a href=\"./figures/14289.tsv\" target=\"_blank\">STATS</a></br><a href=\"http://www.ensembl.org/Homo_sapiens/Location/View?r=15:73735098-73735694\" target=\"_blank\">ENSEMBL</a></br><a href=\"http://genome-euro.ucsc.edu/cgi-bin/hgTracks?position=chr15:73735098-73735694&hgsid=192199020&knownGene=pack&hgFind.matches=uc004dqr.3,\" target=…	597	12	14289	island	0.463387724108261	0.957352745418959	C15orf60 (margin: C15orf60)	4.19273671795521	0.000274392453689802	0.00445871154648579
11	3663198	3663842	<a href=\./figures/8000.pdf\" target=\"_blank\">PDF</a></br><a href=\"./figures/8000.tsv\" target=\"_blank\">STATS</a></br><a href=\"http://www.ensembl.org/Homo_sapiens/Location/View?r=11:3663198-3663842\" target=\"_blank\">ENSEMBL</a></br><a href=\"http://genome-euro.ucsc.edu/cgi-bin/hgTracks?position=chr11:3663198-3663842&hgsid=192199020&knownGene=pack&hgFind.matches=uc004dqr.3,\" target=\"_bla…	645	11	8000	island	0.3272044202636	0.0230179031265148	ART5 (margin: TRPC2; ART1; ART5)	4.18584472485195	0.000275008788940678	0.00445871154648579
11	85521839	85522637	<a href=\./figures/8707.pdf\" target=\"_blank\">PDF</a></br><a href=\"./figures/8707.tsv\" target=\"_blank\">STATS</a></br><a href=\"http://www.ensembl.org/Homo_sapiens/Location/View?r=11:85521839-85522637\" target=\"_blank\">ENSEMBL</a></br><a href=\"http://genome-euro.ucsc.edu/cgi-bin/hgTracks?position=chr11:85521839-85522637&hgsid=192199020&knownGene=pack&hgFind.matches=uc004dqr.3,\" target=\"…	799	12	8707	island	0.258889885495809	0.0448982101844047	SYTL2 (margin: SYTL2)	3.74702641871455	0.000274392453689802	0.00445871154648579
2	175199259	175199803	<a href=\./figures/23723.pdf\" target=\"_blank\">PDF</a></br><a href=\"./figures/23723.tsv\" target=\"_blank\">STATS</a></br><a href=\"http://www.ensembl.org/Homo_sapiens/Location/View?r=2:175199259-175199803\" target=\"_blank\">ENSEMBL</a></br><a href=\"http://genome-euro.ucsc.edu/cgi-bin/hgTracks?position=chr2:175199259-175199803&hgsid=192199020&knownGene=pack&hgFind.matches=uc004dqr.3,\" targe…	545	11	23723	tss	0.603494563794643	0.975611577868984	SP9; AC018470.1 (margin: AC018470.4; SP9; AC018470.1)	3.73373907975405	0.000275008788940678	0.00445871154648579
16	66878426	66879016	<a href=\./figures/14783.pdf\" target=\"_blank\">PDF</a></br><a href=\"./figures/14783.tsv\" target=\"_blank\">STATS</a></br><a href=\"http://www.ensembl.org/Homo_sapiens/Location/View?r=16:66878426-66879016\" target=\"_blank\">ENSEMBL</a></br><a href=\"http://genome-euro.ucsc.edu/cgi-bin/hgTracks?position=chr16:66878426-66879016&hgsid=192199020&knownGene=pack&hgFind.matches=uc004dqr.3,\" target=…	591	11	14783	gene;island	0.81353262355077	0.979165962494809	CA7; NAE1; RP11-61A14.1 (margin: CA7; NAE1; RP11-61A14.1)	3.56511638540149	0.000275008788940678	0.00445871154648579
19	53073242	53074012	<a href=\./figures/22360.pdf\" target=\"_blank\">PDF</a></br><a href=\"./figures/22360.tsv\" target=\"_blank\">STATS</a></br><a href=\"http://www.ensembl.org/Homo_sapiens/Location/View?r=19:53073242-53074012\" target=\"_blank\">ENSEMBL</a></br><a href=\"http://genome-euro.ucsc.edu/cgi-bin/hgTracks?position=chr19:53073242-53074012&hgsid=192199020&knownGene=pack&hgFind.matches=uc004dqr.3,\" target=…	771	11	22360	island	0.772056822217487	0.438828359805124	ZNF701 (margin: ZNF808; ZNF701; RPL39P34; CTD-3099C6.7)	1.95681561572381	0.000275008788940678	0.00445871154648579
22	45405621	45405919	<a href=\./figures/27216.pdf\" target=\"_blank\">PDF</a></br><a href=\"./figures/27216.tsv\" target=\"_blank\">STATS</a></br><a href=\"http://www.ensembl.org/Homo_sapiens/Location/View?r=22:45405621-45405919\" target=\"_blank\">ENSEMBL</a></br><a href=\"http://genome-euro.ucsc.edu/cgi-bin/hgTracks?position=chr22:45405621-45405919&hgsid=192199020&knownGene=pack&hgFind.matches=uc004dqr.3,\" target=…	299	9	27216	tss;island	0.487334170894345	0.00946220807956061	PHF21B (margin: PHF21B; RP4-753M9.1)	7.00084107307483	0.000287947346770876	0.00458457344270493
11	122852284	122852698	<a href=\./figures/8904.pdf\" target=\"_blank\">PDF</a></br><a href=\"./figures/8904.tsv\" target=\"_blank\">STATS</a></br><a href=\"http://www.ensembl.org/Homo_sapiens/Location/View?r=11:122852284-122852698\" target=\"_blank\">ENSEMBL</a></br><a href=\"http://genome-euro.ucsc.edu/cgi-bin/hgTracks?position=chr11:122852284-122852698&hgsid=192199020&knownGene=pack&hgFind.matches=uc004dqr.3,\" targe…	415	9	8904	island	0.936536422296995	0.171709477809822	BSX (margin: BSX)	6.49687358340104	0.000287947346770876	0.00458457344270493
7	101005832	101006089	<a href=\./figures/37802.pdf\" target=\"_blank\">PDF</a></br><a href=\"./figures/37802.tsv\" target=\"_blank\">STATS</a></br><a href=\"http://www.ensembl.org/Homo_sapiens/Location/View?r=7:101005832-101006089\" target=\"_blank\">ENSEMBL</a></br><a href=\"http://genome-euro.ucsc.edu/cgi-bin/hgTracks?position=chr7:101005832-101006089&hgsid=192199020&knownGene=pack&hgFind.matches=uc004dqr.3,\" targe…	258	9	37802	tss;island	0.583787323871906	0.98859146177143	COL26A1 (margin: COL26A1)	5.53428258102512	0.000287947346770876	0.00458457344270493
5	174151043	174151779	<a href=\./figures/33416.pdf\" target=\"_blank\">PDF</a></br><a href=\"./figures/33416.tsv\" target=\"_blank\">STATS</a></br><a href=\"http://www.ensembl.org/Homo_sapiens/Location/View?r=5:174151043-174151779\" target=\"_blank\">ENSEMBL</a></br><a href=\"http://genome-euro.ucsc.edu/cgi-bin/hgTracks?position=chr5:174151043-174151779&hgsid=192199020&knownGene=pack&hgFind.matches=uc004dqr.3,\" targe…	737	9	33416	island	0.35503203883305	0.00602647225016625	MSX2 (margin: MSX2)	4.98164662110977	0.000287947346770876	0.00458457344270493
7	128828120	128828765	<a href=\./figures/38907.pdf\" target=\"_blank\">PDF</a></br><a href=\"./figures/38907.tsv\" target=\"_blank\">STATS</a></br><a href=\"http://www.ensembl.org/Homo_sapiens/Location/View?r=7:128828120-128828765\" target=\"_blank\">ENSEMBL</a></br><a href=\"http://genome-euro.ucsc.edu/cgi-bin/hgTracks?position=chr7:128828120-128828765&hgsid=192199020&knownGene=pack&hgFind.matches=uc004dqr.3,\" targe…	646	9	38907	island	0.537283491435613	0.968193820398464	SMO (margin: SMO)	4.71235660016919	0.000287947346770876	0.00458457344270493
11	134145889	134146324	<a href=\./figures/8981.pdf\" target=\"_blank\">PDF</a></br><a href=\"./figures/8981.tsv\" target=\"_blank\">STATS</a></br><a href=\"http://www.ensembl.org/Homo_sapiens/Location/View?r=11:134145889-134146324\" target=\"_blank\">ENSEMBL</a></br><a href=\"http://genome-euro.ucsc.edu/cgi-bin/hgTracks?position=chr11:134145889-134146324&hgsid=192199020&knownGene=pack&hgFind.matches=uc004dqr.3,\" targe…	436	9	8981	island	0.496692052635046	0.972447392805551	GLB1L3 (margin: ACAD8; GLB1L3)	4.59324098184527	0.000287947346770876	0.00458457344270493
17	6679254	6679541	<a href=\./figures/17053.pdf\" target=\"_blank\">PDF</a></br><a href=\"./figures/17053.tsv\" target=\"_blank\">STATS</a></br><a href=\"http://www.ensembl.org/Homo_sapiens/Location/View?r=17:6679254-6679541\" target=\"_blank\">ENSEMBL</a></br><a href=\"http://genome-euro.ucsc.edu/cgi-bin/hgTracks?position=chr17:6679254-6679541&hgsid=192199020&knownGene=pack&hgFind.matches=uc004dqr.3,\" target=\"_b…	288	9	17053	tss	0.613974846967324	0.976444769531473	XAF1; FBXO39 (margin: XAF1; FBXO39)	4.21150238011975	0.000287947346770876	0.00458457344270493
7	121784102	121784596	<a href=\./figures/38868.pdf\" target=\"_blank\">PDF</a></br><a href=\"./figures/38868.tsv\" target=\"_blank\">STATS</a></br><a href=\"http://www.ensembl.org/Homo_sapiens/Location/View?r=7:121784102-121784596\" target=\"_blank\">ENSEMBL</a></br><a href=\"http://genome-euro.ucsc.edu/cgi-bin/hgTracks?position=chr7:121784102-121784596&hgsid=192199020&knownGene=pack&hgFind.matches=uc004dqr.3,\" targe…	495	9	38868	island	0.0500956917714383	0.493099992973103	AASS (margin: AASS)	3.80096560582423	0.000287947346770876	0.00458457344270493
1	19600673	19601069	<a href=\./figures/1301.pdf\" target=\"_blank\">PDF</a></br><a href=\"./figures/1301.tsv\" target=\"_blank\">STATS</a></br><a href=\"http://www.ensembl.org/Homo_sapiens/Location/View?r=1:19600673-19601069\" target=\"_blank\">ENSEMBL</a></br><a href=\"http://genome-euro.ucsc.edu/cgi-bin/hgTracks?position=chr1:19600673-19601069&hgsid=192199020&knownGene=pack&hgFind.matches=uc004dqr.3,\" target=\"_b…	397	9	1301	tss;island	0.862707461705096	0.98510774672575	AKR7L (margin: AKR7L; AKR7A3)	3.39999191157439	0.000287947346770876	0.00458457344270493
3	138153127	138153439	<a href=\./figures/29521.pdf\" target=\"_blank\">PDF</a></br><a href=\"./figures/29521.tsv\" target=\"_blank\">STATS</a></br><a href=\"http://www.ensembl.org/Homo_sapiens/Location/View?r=3:138153127-138153439\" target=\"_blank\">ENSEMBL</a></br><a href=\"http://genome-euro.ucsc.edu/cgi-bin/hgTracks?position=chr3:138153127-138153439&hgsid=192199020&knownGene=pack&hgFind.matches=uc004dqr.3,\" targe…	313	9	29521	island	0.223319094371023	0.700838469997654	ESYT3 (margin: ESYT3)	3.30905825229804	0.000287947346770876	0.00458457344270493
4	166795260	166795913	<a href=\./figures/30173.pdf\" target=\"_blank\">PDF</a></br><a href=\"./figures/30173.tsv\" target=\"_blank\">STATS</a></br><a href=\"http://www.ensembl.org/Homo_sapiens/Location/View?r=4:166795260-166795913\" target=\"_blank\">ENSEMBL</a></br><a href=\"http://genome-euro.ucsc.edu/cgi-bin/hgTracks?position=chr4:166795260-166795913&hgsid=192199020&knownGene=pack&hgFind.matches=uc004dqr.3,\" targe…	654	9	30173	gene;island	0.47551640351096	0.799892380007966	TLL1 (margin: TLL1)	2.19649259278856	0.000287947346770876	0.00458457344270493
1	186649153	186649985	<a href=\./figures/4047.pdf\" target=\"_blank\">PDF</a></br><a href=\"./figures/4047.tsv\" target=\"_blank\">STATS</a></br><a href=\"http://www.ensembl.org/Homo_sapiens/Location/View?r=1:186649153-186649985\" target=\"_blank\">ENSEMBL</a></br><a href=\"http://genome-euro.ucsc.edu/cgi-bin/hgTracks?position=chr1:186649153-186649985&hgsid=192199020&knownGene=pack&hgFind.matches=uc004dqr.3,\" target=…	833	13	4047	island	0.188892061247406	0.0187634042726559	PTGS2 (margin: PTGS2)	3.47480482853269	0.000297098244332058	0.00472255349554906
2	210636350	210636844	<a href=\./figures/25053.pdf\" target=\"_blank\">PDF</a></br><a href=\"./figures/25053.tsv\" target=\"_blank\">STATS</a></br><a href=\"http://www.ensembl.org/Homo_sapiens/Location/View?r=2:210636350-210636844\" target=\"_blank\">ENSEMBL</a></br><a href=\"http://genome-euro.ucsc.edu/cgi-bin/hgTracks?position=chr2:210636350-210636844&hgsid=192199020&knownGene=pack&hgFind.matches=uc004dqr.3,\" targe…	495	8	25053	island	0.754735085232432	0.0361600398122095	UNC80 (margin: UNC80)	6.52531580628408	0.000310800310800311	0.00476919406053264
21	39288661	39289266	<a href=\./figures/26681.pdf\" target=\"_blank\">PDF</a></br><a href=\"./figures/26681.tsv\" target=\"_blank\">STATS</a></br><a href=\"http://www.ensembl.org/Homo_sapiens/Location/View?r=21:39288661-39289266\" target=\"_blank\">ENSEMBL</a></br><a href=\"http://genome-euro.ucsc.edu/cgi-bin/hgTracks?position=chr21:39288661-39289266&hgsid=192199020&knownGene=pack&hgFind.matches=uc004dqr.3,\" target=…	606	8	26681	island	0.536400161033073	0.0303954006025568	KCNJ6 (margin: KCNJ6)	6.51108938768218	0.000310800310800311	0.00476919406053264
17	40346279	40346798	<a href=\./figures/17358.pdf\" target=\"_blank\">PDF</a></br><a href=\"./figures/17358.tsv\" target=\"_blank\">STATS</a></br><a href=\"http://www.ensembl.org/Homo_sapiens/Location/View?r=17:40346279-40346798\" target=\"_blank\">ENSEMBL</a></br><a href=\"http://genome-euro.ucsc.edu/cgi-bin/hgTracks?position=chr17:40346279-40346798&hgsid=192199020&knownGene=pack&hgFind.matches=uc004dqr.3,\" target=…	520	8	17358	tss	0.0546850460208312	0.714715074372171	GHDC (margin: HCRT; GHDC; STAT5B)	6.14668136968405	0.000310800310800311	0.00476919406053264
11	79151611	79152112	<a href=\./figures/8697.pdf\" target=\"_blank\">PDF</a></br><a href=\"./figures/8697.tsv\" target=\"_blank\">STATS</a></br><a href=\"http://www.ensembl.org/Homo_sapiens/Location/View?r=11:79151611-79152112\" target=\"_blank\">ENSEMBL</a></br><a href=\"http://genome-euro.ucsc.edu/cgi-bin/hgTracks?position=chr11:79151611-79152112&hgsid=192199020&knownGene=pack&hgFind.matches=uc004dqr.3,\" target=\"…	502	8	8697	island	0.568076256569063	0.0339096934326441	TENM4 (margin: TENM4)	5.76664780919029	0.000310800310800311	0.00476919406053264
7	29519297	29519656	<a href=\./figures/36949.pdf\" target=\"_blank\">PDF</a></br><a href=\"./figures/36949.tsv\" target=\"_blank\">STATS</a></br><a href=\"http://www.ensembl.org/Homo_sapiens/Location/View?r=7:29519297-29519656\" target=\"_blank\">ENSEMBL</a></br><a href=\"http://genome-euro.ucsc.edu/cgi-bin/hgTracks?position=chr7:29519297-29519656&hgsid=192199020&knownGene=pack&hgFind.matches=uc004dqr.3,\" target=\"…	360	8	36949	gene	0.231187912110723	0.907870116356058	CHN2 (margin: CHN2)	5.55949288188741	0.000310800310800311	0.00476919406053264
20	55841869	55842071	<a href=\./figures/25840.pdf\" target=\"_blank\">PDF</a></br><a href=\"./figures/25840.tsv\" target=\"_blank\">STATS</a></br><a href=\"http://www.ensembl.org/Homo_sapiens/Location/View?r=20:55841869-55842071\" target=\"_blank\">ENSEMBL</a></br><a href=\"http://genome-euro.ucsc.edu/cgi-bin/hgTracks?position=chr20:55841869-55842071&hgsid=192199020&knownGene=pack&hgFind.matches=uc004dqr.3,\" target=…	203	8	25840	tss;island	0.863226098210459	0.0757580247648443	RP4-813D12.3; BMP7 (margin: RP4-813D12.3; BMP7)	5.49133475982053	0.000310800310800311	0.00476919406053264
4	5021084	5021328	<a href=\./figures/30875.pdf\" target=\"_blank\">PDF</a></br><a href=\"./figures/30875.tsv\" target=\"_blank\">STATS</a></br><a href=\"http://www.ensembl.org/Homo_sapiens/Location/View?r=4:5021084-5021328\" target=\"_blank\">ENSEMBL</a></br><a href=\"http://genome-euro.ucsc.edu/cgi-bin/hgTracks?position=chr4:5021084-5021328&hgsid=192199020&knownGene=pack&hgFind.matches=uc004dqr.3,\" target=\"_bla…	245	8	30875	island	0.385326568480716	0.974311631292177	CYTL1 (margin: CYTL1)	5.24920814489428	0.000310800310800311	0.00476919406053264
4	165304259	165304540	<a href=\./figures/31404.pdf\" target=\"_blank\">PDF</a></br><a href=\"./figures/31404.tsv\" target=\"_blank\">STATS</a></br><a href=\"http://www.ensembl.org/Homo_sapiens/Location/View?r=4:165304259-165304540\" target=\"_blank\">ENSEMBL</a></br><a href=\"http://genome-euro.ucsc.edu/cgi-bin/hgTracks?position=chr4:165304259-165304540&hgsid=192199020&knownGene=pack&hgFind.matches=uc004dqr.3,\" targe…	282	8	31404	island	0.287069245122322	0.952756717722765	MARCH1 (margin: MARCH1)	5.22879063411663	0.000310800310800311	0.00476919406053264
22	45809596	45810043	<a href=\./figures/26904.pdf\" target=\"_blank\">PDF</a></br><a href=\"./figures/26904.tsv\" target=\"_blank\">STATS</a></br><a href=\"http://www.ensembl.org/Homo_sapiens/Location/View?r=22:45809596-45810043\" target=\"_blank\">ENSEMBL</a></br><a href=\"http://genome-euro.ucsc.edu/cgi-bin/hgTracks?position=chr22:45809596-45810043&hgsid=192199020&knownGene=pack&hgFind.matches=uc004dqr.3,\" target=…	448	8	26904	gene	0.017408290588052	0.288737679700523	RIBC2; SMC1B (margin: RIBC2; SMC1B)	5.20732626463722	0.000310800310800311	0.00476919406053264
20	3776212	3776483	<a href=\./figures/25977.pdf\" target=\"_blank\">PDF</a></br><a href=\"./figures/25977.tsv\" target=\"_blank\">STATS</a></br><a href=\"http://www.ensembl.org/Homo_sapiens/Location/View?r=20:3776212-3776483\" target=\"_blank\">ENSEMBL</a></br><a href=\"http://genome-euro.ucsc.edu/cgi-bin/hgTracks?position=chr20:3776212-3776483&hgsid=192199020&knownGene=pack&hgFind.matches=uc004dqr.3,\" target=\"_b…	272	8	25977	island	0.632598562218379	0.0504352826558975	CDC25B (margin: CDC25B; CENPB)	5.07302964452607	0.000310800310800311	0.00476919406053264
11	2182457	2182795	<a href=\./figures/7061.pdf\" target=\"_blank\">PDF</a></br><a href=\"./figures/7061.tsv\" target=\"_blank\">STATS</a></br><a href=\"http://www.ensembl.org/Homo_sapiens/Location/View?r=11:2182457-2182795\" target=\"_blank\">ENSEMBL</a></br><a href=\"http://genome-euro.ucsc.edu/cgi-bin/hgTracks?position=chr11:2182457-2182795&hgsid=192199020&knownGene=pack&hgFind.matches=uc004dqr.3,\" target=\"_bla…	339	8	7061	tss	0.212625874278017	0.93846921061509	INS-IGF2; INS (margin: MIR4686; IGF2; INS-IGF2; INS; TH)	4.99284729543732	0.000310800310800311	0.00476919406053264
20	43374239	43374406	<a href=\./figures/25763.pdf\" target=\"_blank\">PDF</a></br><a href=\"./figures/25763.tsv\" target=\"_blank\">STATS</a></br><a href=\"http://www.ensembl.org/Homo_sapiens/Location/View?r=20:43374239-43374406\" target=\"_blank\">ENSEMBL</a></br><a href=\"http://genome-euro.ucsc.edu/cgi-bin/hgTracks?position=chr20:43374239-43374406&hgsid=192199020&knownGene=pack&hgFind.matches=uc004dqr.3,\" target=…	168	8	25763	tss;island	0.418571004249966	0.0446456464262526	KCNK15; RP11-445H22.4 (margin: KCNK15; RP11-445H22.4; RIMS4)	4.7790617767678	0.000310800310800311	0.00476919406053264
19	53662353	53662723	<a href=\./figures/21024.pdf\" target=\"_blank\">PDF</a></br><a href=\"./figures/21024.tsv\" target=\"_blank\">STATS</a></br><a href=\"http://www.ensembl.org/Homo_sapiens/Location/View?r=19:53662353-53662723\" target=\"_blank\">ENSEMBL</a></br><a href=\"http://genome-euro.ucsc.edu/cgi-bin/hgTracks?position=chr19:53662353-53662723&hgsid=192199020&knownGene=pack&hgFind.matches=uc004dqr.3,\" target=…	371	8	21024	tss	0.857038732423209	0.261367312222819	ZNF347; ZNF665 (margin: CTD-2245F17.2; ZNF347; ZNF665)	4.52940536429911	0.000310800310800311	0.00476919406053264
5	140562562	140563400	<a href=\./figures/31813.pdf\" target=\"_blank\">PDF</a></br><a href=\"./figures/31813.tsv\" target=\"_blank\">STATS</a></br><a href=\"http://www.ensembl.org/Homo_sapiens/Location/View?r=5:140562562-140563400\" target=\"_blank\">ENSEMBL</a></br><a href=\"http://genome-euro.ucsc.edu/cgi-bin/hgTracks?position=chr5:140562562-140563400&hgsid=192199020&knownGene=pack&hgFind.matches=uc004dqr.3,\" targe…	839	8	31813	gene;island	0.662666910776205	0.977163684970298	PCDHB16 (margin: PCDHB7; PCDHB8; PCDHB16; PCDHB9; PCDHB10)	4.37253014001226	0.000310800310800311	0.00476919406053264
12	49582842	49583112	<a href=\./figures/10388.pdf\" target=\"_blank\">PDF</a></br><a href=\"./figures/10388.tsv\" target=\"_blank\">STATS</a></br><a href=\"http://www.ensembl.org/Homo_sapiens/Location/View?r=12:49582842-49583112\" target=\"_blank\">ENSEMBL</a></br><a href=\"http://genome-euro.ucsc.edu/cgi-bin/hgTracks?position=chr12:49582842-49583112&hgsid=192199020&knownGene=pack&hgFind.matches=uc004dqr.3,\" target=…	271	8	10388	island	0.128357660664426	0.00921780914213439	TUBA1C; TUBA1A (margin: TUBA1C; TUBA1A)	4.14919853911177	0.000310800310800311	0.00476919406053264
2	176987161	176987605	<a href=\./figures/24902.pdf\" target=\"_blank\">PDF</a></br><a href=\"./figures/24902.tsv\" target=\"_blank\">STATS</a></br><a href=\"http://www.ensembl.org/Homo_sapiens/Location/View?r=2:176987161-176987605\" target=\"_blank\">ENSEMBL</a></br><a href=\"http://genome-euro.ucsc.edu/cgi-bin/hgTracks?position=chr2:176987161-176987605&hgsid=192199020&knownGene=pack&hgFind.matches=uc004dqr.3,\" targe…	445	8	24902	island	0.843578472288961	0.986352821942462	HOXD9; HOXD-AS2 (margin: HOXD10; HOXD9; HOXD8; HOXD-AS2)	3.86818327903819	0.000310800310800311	0.00476919406053264
20	2781316	2781685	<a href=\./figures/25551.pdf\" target=\"_blank\">PDF</a></br><a href=\"./figures/25551.tsv\" target=\"_blank\">STATS</a></br><a href=\"http://www.ensembl.org/Homo_sapiens/Location/View?r=20:2781316-2781685\" target=\"_blank\">ENSEMBL</a></br><a href=\"http://genome-euro.ucsc.edu/cgi-bin/hgTracks?position=chr20:2781316-2781685&hgsid=192199020&knownGene=pack&hgFind.matches=uc004dqr.3,\" target=\"_b…	370	8	25551	tss	0.736048842335189	0.975281356004673	CPXM1 (margin: CPXM1)	3.79956382392734	0.000310800310800311	0.00476919406053264
2	43019819	43020457	<a href=\./figures/23322.pdf\" target=\"_blank\">PDF</a></br><a href=\"./figures/23322.tsv\" target=\"_blank\">STATS</a></br><a href=\"http://www.ensembl.org/Homo_sapiens/Location/View?r=2:43019819-43020457\" target=\"_blank\">ENSEMBL</a></br><a href=\"http://genome-euro.ucsc.edu/cgi-bin/hgTracks?position=chr2:43019819-43020457&hgsid=192199020&knownGene=pack&hgFind.matches=uc004dqr.3,\" target=\"…	639	8	23322	tss	0.660482548631824	0.966471727817005	HAAO (margin: HAAO; FTOP1)	3.58892805540356	0.000310800310800311	0.00476919406053264
6	32028831	32029216	<a href=\./figures/34025.pdf\" target=\"_blank\">PDF</a></br><a href=\"./figures/34025.tsv\" target=\"_blank\">STATS</a></br><a href=\"http://www.ensembl.org/Homo_sapiens/Location/View?r=6:32028831-32029216\" target=\"_blank\">ENSEMBL</a></br><a href=\"http://genome-euro.ucsc.edu/cgi-bin/hgTracks?position=chr6:32028831-32029216&hgsid=192199020&knownGene=pack&hgFind.matches=uc004dqr.3,\" target=\"…	386	8	34025	gene	0.434913713835538	0.92414736471837	TNXB (margin: TNXB)	3.49403959738184	0.000310800310800311	0.00476919406053264
10	52750736	52751341	<a href=\./figures/5746.pdf\" target=\"_blank\">PDF</a></br><a href=\"./figures/5746.tsv\" target=\"_blank\">STATS</a></br><a href=\"http://www.ensembl.org/Homo_sapiens/Location/View?r=10:52750736-52751341\" target=\"_blank\">ENSEMBL</a></br><a href=\"http://genome-euro.ucsc.edu/cgi-bin/hgTracks?position=chr10:52750736-52751341&hgsid=192199020&knownGene=pack&hgFind.matches=uc004dqr.3,\" target=\"…	606	8	5746	island	0.851085461059969	0.348427359821094	PRKG1 (margin: PRKG1)	3.07562627703558	0.000310800310800311	0.00476919406053264
11	67777618	67777952	<a href=\./figures/6766.pdf\" target=\"_blank\">PDF</a></br><a href=\"./figures/6766.tsv\" target=\"_blank\">STATS</a></br><a href=\"http://www.ensembl.org/Homo_sapiens/Location/View?r=11:67777618-67777952\" target=\"_blank\">ENSEMBL</a></br><a href=\"http://genome-euro.ucsc.edu/cgi-bin/hgTracks?position=chr11:67777618-67777952&hgsid=192199020&knownGene=pack&hgFind.matches=uc004dqr.3,\" target=\"…	335	8	6766	gene	0.0152840908881181	0.111953901959893	ALDH3B1 (margin: ALDH3B1; UNC93B1)	2.92595151551522	0.000310800310800311	0.00476919406053264
19	10046864	10047420	<a href=\./figures/21511.pdf\" target=\"_blank\">PDF</a></br><a href=\"./figures/21511.tsv\" target=\"_blank\">STATS</a></br><a href=\"http://www.ensembl.org/Homo_sapiens/Location/View?r=19:10046864-10047420\" target=\"_blank\">ENSEMBL</a></br><a href=\"http://genome-euro.ucsc.edu/cgi-bin/hgTracks?position=chr19:10046864-10047420&hgsid=192199020&knownGene=pack&hgFind.matches=uc004dqr.3,\" target=…	557	8	21511	island	0.0963985017331219	0.02105057044666	OLFM2 (margin: OLFM2)	2.60424633981598	0.000310800310800311	0.00476919406053264
4	13546111	13546673	<a href=\./figures/30933.pdf\" target=\"_blank\">PDF</a></br><a href=\"./figures/30933.tsv\" target=\"_blank\">STATS</a></br><a href=\"http://www.ensembl.org/Homo_sapiens/Location/View?r=4:13546111-13546673\" target=\"_blank\">ENSEMBL</a></br><a href=\"http://genome-euro.ucsc.edu/cgi-bin/hgTracks?position=chr4:13546111-13546673&hgsid=192199020&knownGene=pack&hgFind.matches=uc004dqr.3,\" target=\"…	563	10	30933	island	0.676668385641645	0.0183346956678114	NKX3-2; AC006445.8 (margin: NKX3-2; AC006445.8)	7.2440251923323	0.000324752646734071	0.00490603068182447
11	6440690	6440968	<a href=\./figures/7110.pdf\" target=\"_blank\">PDF</a></br><a href=\"./figures/7110.tsv\" target=\"_blank\">STATS</a></br><a href=\"http://www.ensembl.org/Homo_sapiens/Location/View?r=11:6440690-6440968\" target=\"_blank\">ENSEMBL</a></br><a href=\"http://genome-euro.ucsc.edu/cgi-bin/hgTracks?position=chr11:6440690-6440968&hgsid=192199020&knownGene=pack&hgFind.matches=uc004dqr.3,\" target=\"_bla…	279	10	7110	tss;island	0.578195020407235	0.018045326729986	APBB1 (margin: APBB1; HPX)	7.21866434847107	0.000324752646734071	0.00490603068182447
5	128300967	128301488	<a href=\./figures/33072.pdf\" target=\"_blank\">PDF</a></br><a href=\"./figures/33072.tsv\" target=\"_blank\">STATS</a></br><a href=\"http://www.ensembl.org/Homo_sapiens/Location/View?r=5:128300967-128301488\" target=\"_blank\">ENSEMBL</a></br><a href=\"http://genome-euro.ucsc.edu/cgi-bin/hgTracks?position=chr5:128300967-128301488&hgsid=192199020&knownGene=pack&hgFind.matches=uc004dqr.3,\" targe…	522	10	33072	island	0.358096062703251	0.0129528688390558	SLC27A6 (margin: SLC27A6)	5.63942845315504	0.000324752646734071	0.00490603068182447
5	59189375	59189934	<a href=\./figures/31625.pdf\" target=\"_blank\">PDF</a></br><a href=\"./figures/31625.tsv\" target=\"_blank\">STATS</a></br><a href=\"http://www.ensembl.org/Homo_sapiens/Location/View?r=5:59189375-59189934\" target=\"_blank\">ENSEMBL</a></br><a href=\"http://genome-euro.ucsc.edu/cgi-bin/hgTracks?position=chr5:59189375-59189934&hgsid=192199020&knownGene=pack&hgFind.matches=uc004dqr.3,\" target=\"…	560	10	31625	gene;island	0.726217298460035	0.0693140454424902	PDE4D (margin: PDE4D)	5.22741011152017	0.000324752646734071	0.00490603068182447
6	17282284	17282859	<a href=\./figures/33587.pdf\" target=\"_blank\">PDF</a></br><a href=\"./figures/33587.tsv\" target=\"_blank\">STATS</a></br><a href=\"http://www.ensembl.org/Homo_sapiens/Location/View?r=6:17282284-17282859\" target=\"_blank\">ENSEMBL</a></br><a href=\"http://genome-euro.ucsc.edu/cgi-bin/hgTracks?position=chr6:17282284-17282859&hgsid=192199020&knownGene=pack&hgFind.matches=uc004dqr.3,\" target=\"…	576	10	33587	gene;tss;island	0.903506838322353	0.487784162658335	RBM24 (margin: RBM24)	4.89115816480605	0.000324752646734071	0.00490603068182447
19	22816896	22817496	<a href=\./figures/21843.pdf\" target=\"_blank\">PDF</a></br><a href=\"./figures/21843.tsv\" target=\"_blank\">STATS</a></br><a href=\"http://www.ensembl.org/Homo_sapiens/Location/View?r=19:22816896-22817496\" target=\"_blank\">ENSEMBL</a></br><a href=\"http://genome-euro.ucsc.edu/cgi-bin/hgTracks?position=chr19:22816896-22817496&hgsid=192199020&knownGene=pack&hgFind.matches=uc004dqr.3,\" target=…	601	10	21843	island	0.48442285097265	0.0182756606007072	ZNF492 (margin: ZNF492; AC011516.2)	4.19962942282469	0.000324752646734071	0.00490603068182447
8	65492528	65492936	<a href=\./figures/40347.pdf\" target=\"_blank\">PDF</a></br><a href=\"./figures/40347.tsv\" target=\"_blank\">STATS</a></br><a href=\"http://www.ensembl.org/Homo_sapiens/Location/View?r=8:65492528-65492936\" target=\"_blank\">ENSEMBL</a></br><a href=\"http://genome-euro.ucsc.edu/cgi-bin/hgTracks?position=chr8:65492528-65492936&hgsid=192199020&knownGene=pack&hgFind.matches=uc004dqr.3,\" target=\"…	409	10	40347	island	0.175874516950838	0.738904674183821	BHLHE22; RP11-21C4.1 (margin: BHLHE22; RP11-21C4.5; RP11-21C4.1; CYP7B1)	3.70643665432499	0.000324752646734071	0.00490603068182447
11	120110544	120111025	<a href=\./figures/8893.pdf\" target=\"_blank\">PDF</a></br><a href=\"./figures/8893.tsv\" target=\"_blank\">STATS</a></br><a href=\"http://www.ensembl.org/Homo_sapiens/Location/View?r=11:120110544-120111025\" target=\"_blank\">ENSEMBL</a></br><a href=\"http://genome-euro.ucsc.edu/cgi-bin/hgTracks?position=chr11:120110544-120111025&hgsid=192199020&knownGene=pack&hgFind.matches=uc004dqr.3,\" targe…	482	10	8893	island	0.508809997796088	0.914842995429193	POU2F3 (margin: OAF; POU2F3; RP11-778O17.4)	3.4062795852484	0.000324752646734071	0.00490603068182447
19	40005557	40005836	<a href=\./figures/22001.pdf\" target=\"_blank\">PDF</a></br><a href=\"./figures/22001.tsv\" target=\"_blank\">STATS</a></br><a href=\"http://www.ensembl.org/Homo_sapiens/Location/View?r=19:40005557-40005836\" target=\"_blank\">ENSEMBL</a></br><a href=\"http://genome-euro.ucsc.edu/cgi-bin/hgTracks?position=chr19:40005557-40005836&hgsid=192199020&knownGene=pack&hgFind.matches=uc004dqr.3,\" target=…	280	10	22001	island	0.532277606254214	0.853406650881083	SELV (margin: DLL3; SELV)	3.24969732795962	0.000324752646734071	0.00490603068182447
11	107798913	107799287	<a href=\./figures/8777.pdf\" target=\"_blank\">PDF</a></br><a href=\"./figures/8777.tsv\" target=\"_blank\">STATS</a></br><a href=\"http://www.ensembl.org/Homo_sapiens/Location/View?r=11:107798913-107799287\" target=\"_blank\">ENSEMBL</a></br><a href=\"http://genome-euro.ucsc.edu/cgi-bin/hgTracks?position=chr11:107798913-107799287&hgsid=192199020&knownGene=pack&hgFind.matches=uc004dqr.3,\" targe…	375	10	8777	island	0.304827941480877	0.026529708778121	RAB39A; SLC35F2 (margin: RAB39A; SLC35F2)	3.12187159031105	0.000324752646734071	0.00490603068182447
6	29394438	29395425	<a href=\./figures/33655.pdf\" target=\"_blank\">PDF</a></br><a href=\"./figures/33655.tsv\" target=\"_blank\">STATS</a></br><a href=\"http://www.ensembl.org/Homo_sapiens/Location/View?r=6:29394438-29395425\" target=\"_blank\">ENSEMBL</a></br><a href=\"http://genome-euro.ucsc.edu/cgi-bin/hgTracks?position=chr6:29394438-29395425&hgsid=192199020&knownGene=pack&hgFind.matches=uc004dqr.3,\" target=\"…	988	12	33655	gene	0.0831881128431197	0.704718902086154	OR5V1; OR11A1 (margin: OR12D1P; OR10C1; OR5V1; OR11A1)	4.10349084169447	0.000371280355127441	0.00559158544105376
1	78511140	78512129	<a href=\./figures/3402.pdf\" target=\"_blank\">PDF</a></br><a href=\"./figures/3402.tsv\" target=\"_blank\">STATS</a></br><a href=\"http://www.ensembl.org/Homo_sapiens/Location/View?r=1:78511140-78512129\" target=\"_blank\">ENSEMBL</a></br><a href=\"http://genome-euro.ucsc.edu/cgi-bin/hgTracks?position=chr1:78511140-78512129&hgsid=192199020&knownGene=pack&hgFind.matches=uc004dqr.3,\" target=\"_b…	990	12	3402	island	0.86033823108592	0.980520466952115	GIPC2; RP11-386I14.2 (margin: GIPC2; RP11-386I14.2)	2.66359348623536	0.000371280355127441	0.00559158544105376
4	187476326	187477065	<a href=\./figures/31483.pdf\" target=\"_blank\">PDF</a></br><a href=\"./figures/31483.tsv\" target=\"_blank\">STATS</a></br><a href=\"http://www.ensembl.org/Homo_sapiens/Location/View?r=4:187476326-187477065\" target=\"_blank\">ENSEMBL</a></br><a href=\"http://genome-euro.ucsc.edu/cgi-bin/hgTracks?position=chr4:187476326-187477065&hgsid=192199020&knownGene=pack&hgFind.matches=uc004dqr.3,\" targe…	740	11	31483	island	0.810564459337272	0.0103417528861655	RP11-215A19.2; MTNR1A (margin: RP11-215A19.2; MTNR1A)	8.48087110586659	0.000394084759409837	0.0058552004756947
19	19280969	19281559	<a href=\./figures/19947.pdf\" target=\"_blank\">PDF</a></br><a href=\"./figures/19947.tsv\" target=\"_blank\">STATS</a></br><a href=\"http://www.ensembl.org/Homo_sapiens/Location/View?r=19:19280969-19281559\" target=\"_blank\">ENSEMBL</a></br><a href=\"http://genome-euro.ucsc.edu/cgi-bin/hgTracks?position=chr19:19280969-19281559&hgsid=192199020&knownGene=pack&hgFind.matches=uc004dqr.3,\" target=…	591	11	19947	gene;island	0.518657398078269	0.0120118337764075	MEF2BNB-MEF2B; MEF2B (margin: MEF2BNB-MEF2B; MEF2B; MEF2BNB)	6.6398700613265	0.000394084759409837	0.0058552004756947
19	39522418	39523626	<a href=\./figures/21986.pdf\" target=\"_blank\">PDF</a></br><a href=\"./figures/21986.tsv\" target=\"_blank\">STATS</a></br><a href=\"http://www.ensembl.org/Homo_sapiens/Location/View?r=19:39522418-39523626\" target=\"_blank\">ENSEMBL</a></br><a href=\"http://genome-euro.ucsc.edu/cgi-bin/hgTracks?position=chr19:39522418-39523626&hgsid=192199020&knownGene=pack&hgFind.matches=uc004dqr.3,\" target=…	1209	11	21986	island	0.494864793674804	0.00616566509025646	CTB-189B5.3; FBXO27 (margin: CTB-189B5.3; FBXO27)	6.61639962645168	0.000394084759409837	0.0058552004756947
2	27805536	27806117	<a href=\./figures/24189.pdf\" target=\"_blank\">PDF</a></br><a href=\"./figures/24189.tsv\" target=\"_blank\">STATS</a></br><a href=\"http://www.ensembl.org/Homo_sapiens/Location/View?r=2:27805536-27806117\" target=\"_blank\">ENSEMBL</a></br><a href=\"http://genome-euro.ucsc.edu/cgi-bin/hgTracks?position=chr2:27805536-27806117&hgsid=192199020&knownGene=pack&hgFind.matches=uc004dqr.3,\" target=\"…	582	11	24189	island	0.012304813566194	0.37974078692663	C2orf16; ZNF512; RP11-158I13.2; AC074091.1 (margin: C2orf16; ZNF512; RP11-158I13.2; AC074091.1)	5.81908021043679	0.000394084759409837	0.0058552004756947
17	40713676	40714406	<a href=\./figures/18340.pdf\" target=\"_blank\">PDF</a></br><a href=\"./figures/18340.tsv\" target=\"_blank\">STATS</a></br><a href=\"http://www.ensembl.org/Homo_sapiens/Location/View?r=17:40713676-40714406\" target=\"_blank\">ENSEMBL</a></br><a href=\"http://genome-euro.ucsc.edu/cgi-bin/hgTracks?position=chr17:40713676-40714406&hgsid=192199020&knownGene=pack&hgFind.matches=uc004dqr.3,\" target=…	731	11	18340	island	0.0199144283121776	0.373920250997391	RP11-400F19.8; COASY (margin: RP11-400F19.8; HSD17B1; COASY; MLX; RP11-400F19.6; PSMC3IP)	4.91151687274149	0.000394084759409837	0.0058552004756947
4	141347993	141349096	<a href=\./figures/31325.pdf\" target=\"_blank\">PDF</a></br><a href=\"./figures/31325.tsv\" target=\"_blank\">STATS</a></br><a href=\"http://www.ensembl.org/Homo_sapiens/Location/View?r=4:141347993-141349096\" target=\"_blank\">ENSEMBL</a></br><a href=\"http://genome-euro.ucsc.edu/cgi-bin/hgTracks?position=chr4:141347993-141349096&hgsid=192199020&knownGene=pack&hgFind.matches=uc004dqr.3,\" targe…	1104	16	31325	island	0.175648684382243	0.00607026651245878	CLGN (margin: CLGN)	4.67891942277289	0.000392436692203517	0.0058552004756947
10	105212236	105212813	<a href=\./figures/5338.pdf\" target=\"_blank\">PDF</a></br><a href=\"./figures/5338.tsv\" target=\"_blank\">STATS</a></br><a href=\"http://www.ensembl.org/Homo_sapiens/Location/View?r=10:105212236-105212813\" target=\"_blank\">ENSEMBL</a></br><a href=\"http://genome-euro.ucsc.edu/cgi-bin/hgTracks?position=chr10:105212236-105212813&hgsid=192199020&knownGene=pack&hgFind.matches=uc004dqr.3,\" targe…	578	11	5338	tss	0.608999627167978	0.347970087147847	RP11-225H22.4; CALHM2; CALHM1 (margin: PDCD11; RP11-225H22.4; CALHM2; CALHM1)	3.71751632630466	0.000394084759409837	0.0058552004756947
6	32728786	32730299	<a href=\./figures/34132.pdf\" target=\"_blank\">PDF</a></br><a href=\"./figures/34132.tsv\" target=\"_blank\">STATS</a></br><a href=\"http://www.ensembl.org/Homo_sapiens/Location/View?r=6:32728786-32730299\" target=\"_blank\">ENSEMBL</a></br><a href=\"http://genome-euro.ucsc.edu/cgi-bin/hgTracks?position=chr6:32728786-32730299&hgsid=192199020&knownGene=pack&hgFind.matches=uc004dqr.3,\" target=\"…	1514	40	34132	gene;island	0.744104092314325	0.943447198963588	HLA-DQB2 (margin: MIR3135B; HLA-DQB2)	2.49155641716212	0.000394192478659249	0.0058552004756947
6	122931154	122931702	<a href=\./figures/34463.pdf\" target=\"_blank\">PDF</a></br><a href=\"./figures/34463.tsv\" target=\"_blank\">STATS</a></br><a href=\"http://www.ensembl.org/Homo_sapiens/Location/View?r=6:122931154-122931702\" target=\"_blank\">ENSEMBL</a></br><a href=\"http://genome-euro.ucsc.edu/cgi-bin/hgTracks?position=chr6:122931154-122931702&hgsid=192199020&knownGene=pack&hgFind.matches=uc004dqr.3,\" targe…	549	11	34463	gene;island	0.0734702700554268	0.01980583252982	PKIB (margin: PKIB)	1.98421018233275	0.000394084759409837	0.0058552004756947
7	27153580	27153944	<a href=\./figures/36930.pdf\" target=\"_blank\">PDF</a></br><a href=\"./figures/36930.tsv\" target=\"_blank\">STATS</a></br><a href=\"http://www.ensembl.org/Homo_sapiens/Location/View?r=7:27153580-27153944\" target=\"_blank\">ENSEMBL</a></br><a href=\"http://genome-euro.ucsc.edu/cgi-bin/hgTracks?position=chr7:27153580-27153944&hgsid=192199020&knownGene=pack&hgFind.matches=uc004dqr.3,\" target=\"…	365	7	36930	gene;island	0.003832885814335	0.984256363606289	HOXA-AS2; HOXA3 (margin: HOXA-AS2; HOXA2; HOXA3)	15.0336902434054	0.000582750582750583	0.00647471114973966
11	121986961	121987203	<a href=\./figures/6948.pdf\" target=\"_blank\">PDF</a></br><a href=\"./figures/6948.tsv\" target=\"_blank\">STATS</a></br><a href=\"http://www.ensembl.org/Homo_sapiens/Location/View?r=11:121986961-121987203\" target=\"_blank\">ENSEMBL</a></br><a href=\"http://genome-euro.ucsc.edu/cgi-bin/hgTracks?position=chr11:121986961-121987203&hgsid=192199020&knownGene=pack&hgFind.matches=uc004dqr.3,\" targe…	243	7	6948	gene;tss	0.981970486780592	0.0123626850981473	RP11-166D19.1; BLID (margin: RP11-166D19.1; BLID)	13.0480624791439	0.000582750582750583	0.00647471114973966
7	27196296	27196555	<a href=\./figures/37494.pdf\" target=\"_blank\">PDF</a></br><a href=\"./figures/37494.tsv\" target=\"_blank\">STATS</a></br><a href=\"http://www.ensembl.org/Homo_sapiens/Location/View?r=7:27196296-27196555\" target=\"_blank\">ENSEMBL</a></br><a href=\"http://genome-euro.ucsc.edu/cgi-bin/hgTracks?position=chr7:27196296-27196555&hgsid=192199020&knownGene=pack&hgFind.matches=uc004dqr.3,\" target=\"…	260	7	37494	tss	0.00562026185655395	0.979246436913076	HOXA-AS3; RP1-170O19.21; HOXA7 (margin: HOXA-AS3; RP1-170O19.21; HOXA-AS4; HOXA3; HOXA6; HOXA7; HOXA9; RP1-170O19.20)	13.0324005974951	0.000582750582750583	0.00647471114973966
16	56659336	56659724	<a href=\./figures/15949.pdf\" target=\"_blank\">PDF</a></br><a href=\"./figures/15949.tsv\" target=\"_blank\">STATS</a></br><a href=\"http://www.ensembl.org/Homo_sapiens/Location/View?r=16:56659336-56659724\" target=\"_blank\">ENSEMBL</a></br><a href=\"http://genome-euro.ucsc.edu/cgi-bin/hgTracks?position=chr16:56659336-56659724&hgsid=192199020&knownGene=pack&hgFind.matches=uc004dqr.3,\" target=…	389	7	15949	island	0.00734492941081201	0.970085058369722	MT1E (margin: MT1L; MT1E; MT1M; MT1JP; AC026461.1)	12.9327921011981	0.000582750582750583	0.00647471114973966
11	33037397	33037916	<a href=\./figures/8185.pdf\" target=\"_blank\">PDF</a></br><a href=\"./figures/8185.tsv\" target=\"_blank\">STATS</a></br><a href=\"http://www.ensembl.org/Homo_sapiens/Location/View?r=11:33037397-33037916\" target=\"_blank\">ENSEMBL</a></br><a href=\"http://genome-euro.ucsc.edu/cgi-bin/hgTracks?position=chr11:33037397-33037916&hgsid=192199020&knownGene=pack&hgFind.matches=uc004dqr.3,\" target=\"…	520	7	8185	island	0.0118318114184915	0.978505358584777	DEPDC7 (margin: DEPDC7; Y_RNA)	12.801568015354	0.000582750582750583	0.00647471114973966
4	176987009	176987577	<a href=\./figures/30186.pdf\" target=\"_blank\">PDF</a></br><a href=\"./figures/30186.tsv\" target=\"_blank\">STATS</a></br><a href=\"http://www.ensembl.org/Homo_sapiens/Location/View?r=4:176987009-176987577\" target=\"_blank\">ENSEMBL</a></br><a href=\"http://genome-euro.ucsc.edu/cgi-bin/hgTracks?position=chr4:176987009-176987577&hgsid=192199020&knownGene=pack&hgFind.matches=uc004dqr.3,\" targe…	569	7	30186	gene	0.740242569391585	0.00472115414873815	WDR17 (margin: WDR17)	12.7896860734652	0.000582750582750583	0.00647471114973966
19	9649310	9649542	<a href=\./figures/20426.pdf\" target=\"_blank\">PDF</a></br><a href=\"./figures/20426.tsv\" target=\"_blank\">STATS</a></br><a href=\"http://www.ensembl.org/Homo_sapiens/Location/View?r=19:9649310-9649542\" target=\"_blank\">ENSEMBL</a></br><a href=\"http://genome-euro.ucsc.edu/cgi-bin/hgTracks?position=chr19:9649310-9649542&hgsid=192199020&knownGene=pack&hgFind.matches=uc004dqr.3,\" target=\"_b…	233	7	20426	tss	0.00898003627604972	0.965967289520907	ZNF426 (margin: ZNF426)	12.3784585000908	0.000582750582750583	0.00647471114973966
11	6341842	6341908	<a href=\./figures/7106.pdf\" target=\"_blank\">PDF</a></br><a href=\"./figures/7106.tsv\" target=\"_blank\">STATS</a></br><a href=\"http://www.ensembl.org/Homo_sapiens/Location/View?r=11:6341842-6341908\" target=\"_blank\">ENSEMBL</a></br><a href=\"http://genome-euro.ucsc.edu/cgi-bin/hgTracks?position=chr11:6341842-6341908&hgsid=192199020&knownGene=pack&hgFind.matches=uc004dqr.3,\" target=\"_bla…	67	7	7106	tss	0.0164182887410587	0.981031740028933	PRKCDBP (margin: PRKCDBP)	11.8097340506496	0.000582750582750583	0.00647471114973966
20	57581903	57582371	<a href=\./figures/26299.pdf\" target=\"_blank\">PDF</a></br><a href=\"./figures/26299.tsv\" target=\"_blank\">STATS</a></br><a href=\"http://www.ensembl.org/Homo_sapiens/Location/View?r=20:57581903-57582371\" target=\"_blank\">ENSEMBL</a></br><a href=\"http://genome-euro.ucsc.edu/cgi-bin/hgTracks?position=chr20:57581903-57582371&hgsid=192199020&knownGene=pack&hgFind.matches=uc004dqr.3,\" target=…	469	7	26299	island	0.010673727852089	0.982444507641181	CTSZ (margin: NELFCD; TUBB1; CTSZ)	11.8027803346467	0.000582750582750583	0.00647471114973966
15	79382548	79383167	<a href=\./figures/13447.pdf\" target=\"_blank\">PDF</a></br><a href=\"./figures/13447.tsv\" target=\"_blank\">STATS</a></br><a href=\"http://www.ensembl.org/Homo_sapiens/Location/View?r=15:79382548-79383167\" target=\"_blank\">ENSEMBL</a></br><a href=\"http://genome-euro.ucsc.edu/cgi-bin/hgTracks?position=chr15:79382548-79383167&hgsid=192199020&knownGene=pack&hgFind.matches=uc004dqr.3,\" target=…	620	7	13447	gene;island	0.944524416220513	0.00928323341018295	RASGRF1 (margin: RASGRF1)	11.6980489711417	0.000582750582750583	0.00647471114973966
4	44728642	44728857	<a href=\./figures/30370.pdf\" target=\"_blank\">PDF</a></br><a href=\"./figures/30370.tsv\" target=\"_blank\">STATS</a></br><a href=\"http://www.ensembl.org/Homo_sapiens/Location/View?r=4:44728642-44728857\" target=\"_blank\">ENSEMBL</a></br><a href=\"http://genome-euro.ucsc.edu/cgi-bin/hgTracks?position=chr4:44728642-44728857&hgsid=192199020&knownGene=pack&hgFind.matches=uc004dqr.3,\" target=\"…	216	7	30370	tss	0.00223283532218368	0.560185950833089	GNPDA2 (margin: GNPDA2)	11.3929658042056	0.000582750582750583	0.00647471114973966
2	220117599	220117945	<a href=\./figures/23029.pdf\" target=\"_blank\">PDF</a></br><a href=\"./figures/23029.tsv\" target=\"_blank\">STATS</a></br><a href=\"http://www.ensembl.org/Homo_sapiens/Location/View?r=2:220117599-220117945\" target=\"_blank\">ENSEMBL</a></br><a href=\"http://genome-euro.ucsc.edu/cgi-bin/hgTracks?position=chr2:220117599-220117945&hgsid=192199020&knownGene=pack&hgFind.matches=uc004dqr.3,\" targe…	347	7	23029	gene;tss;island	0.0102935024894643	0.976942110561214	TUBA4B; TUBA4A (margin: STK16; TUBA4B; GLB1L; TUBA4A)	11.3660712442279	0.000582750582750583	0.00647471114973966
1	209825672	209825943	<a href=\./figures/2230.pdf\" target=\"_blank\">PDF</a></br><a href=\"./figures/2230.tsv\" target=\"_blank\">STATS</a></br><a href=\"http://www.ensembl.org/Homo_sapiens/Location/View?r=1:209825672-209825943\" target=\"_blank\">ENSEMBL</a></br><a href=\"http://genome-euro.ucsc.edu/cgi-bin/hgTracks?position=chr1:209825672-209825943&hgsid=192199020&knownGene=pack&hgFind.matches=uc004dqr.3,\" target=…	272	7	2230	tss	0.00410713313974612	0.896472601208064	LAMB3 (margin: LAMB3; RP1-28O10.1)	11.2604158186121	0.000582750582750583	0.00647471114973966
3	192445388	192445594	<a href=\./figures/28792.pdf\" target=\"_blank\">PDF</a></br><a href=\"./figures/28792.tsv\" target=\"_blank\">STATS</a></br><a href=\"http://www.ensembl.org/Homo_sapiens/Location/View?r=3:192445388-192445594\" target=\"_blank\">ENSEMBL</a></br><a href=\"http://genome-euro.ucsc.edu/cgi-bin/hgTracks?position=chr3:192445388-192445594&hgsid=192199020&knownGene=pack&hgFind.matches=uc004dqr.3,\" targe…	207	7	28792	tss	0.916533832838446	0.00658701649527226	FGF12; RNU1-20P (margin: FGF12; RNU1-20P)	11.2183803861147	0.000582750582750583	0.00647471114973966
2	71503484	71503883	<a href=\./figures/24396.pdf\" target=\"_blank\">PDF</a></br><a href=\"./figures/24396.tsv\" target=\"_blank\">STATS</a></br><a href=\"http://www.ensembl.org/Homo_sapiens/Location/View?r=2:71503484-71503883\" target=\"_blank\">ENSEMBL</a></br><a href=\"http://genome-euro.ucsc.edu/cgi-bin/hgTracks?position=chr2:71503484-71503883&hgsid=192199020&knownGene=pack&hgFind.matches=uc004dqr.3,\" target=\"…	400	7	24396	island	0.78897699742083	0.00531472283040914	ZNF638 (margin: ZNF638)	11.1444020357797	0.000582750582750583	0.00647471114973966
17	49008322	49008925	<a href=\./figures/18563.pdf\" target=\"_blank\">PDF</a></br><a href=\"./figures/18563.tsv\" target=\"_blank\">STATS</a></br><a href=\"http://www.ensembl.org/Homo_sapiens/Location/View?r=17:49008322-49008925\" target=\"_blank\">ENSEMBL</a></br><a href=\"http://genome-euro.ucsc.edu/cgi-bin/hgTracks?position=chr17:49008322-49008925&hgsid=192199020&knownGene=pack&hgFind.matches=uc004dqr.3,\" target=…	604	7	18563	island	0.0181876944710064	0.964140247190328	(margin: RP11-700H6.1)	11.0937572447546	0.000582750582750583	0.00647471114973966
12	49393166	49393408	<a href=\./figures/9680.pdf\" target=\"_blank\">PDF</a></br><a href=\"./figures/9680.tsv\" target=\"_blank\">STATS</a></br><a href=\"http://www.ensembl.org/Homo_sapiens/Location/View?r=12:49393166-49393408\" target=\"_blank\">ENSEMBL</a></br><a href=\"http://genome-euro.ucsc.edu/cgi-bin/hgTracks?position=chr12:49393166-49393408&hgsid=192199020&knownGene=pack&hgFind.matches=uc004dqr.3,\" target=\"…	243	7	9680	tss	0.0216028395971715	0.98433563581322	RP11-386G11.5; DDN (margin: RP11-386G11.3; RP11-386G11.5; DDN; PRKAG1)	11.0869902577198	0.000582750582750583	0.00647471114973966
7	87257356	87257786	<a href=\./figures/37073.pdf\" target=\"_blank\">PDF</a></br><a href=\"./figures/37073.tsv\" target=\"_blank\">STATS</a></br><a href=\"http://www.ensembl.org/Homo_sapiens/Location/View?r=7:87257356-87257786\" target=\"_blank\">ENSEMBL</a></br><a href=\"http://genome-euro.ucsc.edu/cgi-bin/hgTracks?position=chr7:87257356-87257786&hgsid=192199020&knownGene=pack&hgFind.matches=uc004dqr.3,\" target=\"…	431	7	37073	gene;island	0.668913197734713	0.00361274723268091	RUNDC3B; ABCB1 (margin: snoU13; RUNDC3B; ABCB1)	10.9893948241889	0.000582750582750583	0.00647471114973966
13	67804509	67804744	<a href=\./figures/11471.pdf\" target=\"_blank\">PDF</a></br><a href=\"./figures/11471.tsv\" target=\"_blank\">STATS</a></br><a href=\"http://www.ensembl.org/Homo_sapiens/Location/View?r=13:67804509-67804744\" target=\"_blank\">ENSEMBL</a></br><a href=\"http://genome-euro.ucsc.edu/cgi-bin/hgTracks?position=chr13:67804509-67804744&hgsid=192199020&knownGene=pack&hgFind.matches=uc004dqr.3,\" target=…	236	7	11471	tss	0.794527374791759	0.00487198215449134	PCDH9 (margin: PCDH9)	10.7605077626527	0.000582750582750583	0.00647471114973966
3	149374761	149375293	<a href=\./figures/27992.pdf\" target=\"_blank\">PDF</a></br><a href=\"./figures/27992.tsv\" target=\"_blank\">STATS</a></br><a href=\"http://www.ensembl.org/Homo_sapiens/Location/View?r=3:149374761-149375293\" target=\"_blank\">ENSEMBL</a></br><a href=\"http://genome-euro.ucsc.edu/cgi-bin/hgTracks?position=chr3:149374761-149375293&hgsid=192199020&knownGene=pack&hgFind.matches=uc004dqr.3,\" targe…	533	7	27992	gene;island	0.00785967162935801	0.973287573539879	WWTR1-AS1; WWTR1 (margin: WWTR1-AS1; WWTR1; WWTR1-IT1)	10.6266910062252	0.000582750582750583	0.00647471114973966
1	32041507	32042037	<a href=\./figures/1448.pdf\" target=\"_blank\">PDF</a></br><a href=\"./figures/1448.tsv\" target=\"_blank\">STATS</a></br><a href=\"http://www.ensembl.org/Homo_sapiens/Location/View?r=1:32041507-32042037\" target=\"_blank\">ENSEMBL</a></br><a href=\"http://genome-euro.ucsc.edu/cgi-bin/hgTracks?position=chr1:32041507-32042037&hgsid=192199020&knownGene=pack&hgFind.matches=uc004dqr.3,\" target=\"_b…	531	7	1448	tss	0.00984796793612181	0.948990038549283	TINAGL1; RP11-73M7.1 (margin: TINAGL1; RP11-73M7.1)	10.590216092802	0.000582750582750583	0.00647471114973966
20	13976093	13976190	<a href=\./figures/26012.pdf\" target=\"_blank\">PDF</a></br><a href=\"./figures/26012.tsv\" target=\"_blank\">STATS</a></br><a href=\"http://www.ensembl.org/Homo_sapiens/Location/View?r=20:13976093-13976190\" target=\"_blank\">ENSEMBL</a></br><a href=\"http://genome-euro.ucsc.edu/cgi-bin/hgTracks?position=chr20:13976093-13976190&hgsid=192199020&knownGene=pack&hgFind.matches=uc004dqr.3,\" target=…	98	7	26012	island	0.855699353512181	0.00467279705221621	MACROD2; SEL1L2 (margin: MACROD2; RPS3P1; SEL1L2)	10.5586491053013	0.000582750582750583	0.00647471114973966
20	48099248	48099479	<a href=\./figures/25808.pdf\" target=\"_blank\">PDF</a></br><a href=\"./figures/25808.tsv\" target=\"_blank\">STATS</a></br><a href=\"http://www.ensembl.org/Homo_sapiens/Location/View?r=20:48099248-48099479\" target=\"_blank\">ENSEMBL</a></br><a href=\"http://genome-euro.ucsc.edu/cgi-bin/hgTracks?position=chr20:48099248-48099479&hgsid=192199020&knownGene=pack&hgFind.matches=uc004dqr.3,\" target=…	232	7	25808	tss	0.89850188441396	0.0102120217247251	KCNB1 (margin: KCNB1)	10.5221884086312	0.000582750582750583	0.00647471114973966
11	22851383	22851591	<a href=\./figures/7204.pdf\" target=\"_blank\">PDF</a></br><a href=\"./figures/7204.tsv\" target=\"_blank\">STATS</a></br><a href=\"http://www.ensembl.org/Homo_sapiens/Location/View?r=11:22851383-22851591\" target=\"_blank\">ENSEMBL</a></br><a href=\"http://genome-euro.ucsc.edu/cgi-bin/hgTracks?position=chr11:22851383-22851591&hgsid=192199020&knownGene=pack&hgFind.matches=uc004dqr.3,\" target=\"…	209	7	7204	tss	0.933412047046253	0.0042923457228932	RP11-17A1.3; SVIP (margin: RP11-17A1.3; SVIP)	10.5022141326626	0.000582750582750583	0.00647471114973966
15	39871808	39872186	<a href=\./figures/13576.pdf\" target=\"_blank\">PDF</a></br><a href=\"./figures/13576.tsv\" target=\"_blank\">STATS</a></br><a href=\"http://www.ensembl.org/Homo_sapiens/Location/View?r=15:39871808-39872186\" target=\"_blank\">ENSEMBL</a></br><a href=\"http://genome-euro.ucsc.edu/cgi-bin/hgTracks?position=chr15:39871808-39872186&hgsid=192199020&knownGene=pack&hgFind.matches=uc004dqr.3,\" target=…	379	7	13576	tss;island	0.00361690022288692	0.770522548275071	THBS1 (margin: THBS1)	10.37284383575	0.000582750582750583	0.00647471114973966
8	10586678	10587055	<a href=\./figures/39199.pdf\" target=\"_blank\">PDF</a></br><a href=\"./figures/39199.tsv\" target=\"_blank\">STATS</a></br><a href=\"http://www.ensembl.org/Homo_sapiens/Location/View?r=8:10586678-10587055\" target=\"_blank\">ENSEMBL</a></br><a href=\"http://genome-euro.ucsc.edu/cgi-bin/hgTracks?position=chr8:10586678-10587055&hgsid=192199020&knownGene=pack&hgFind.matches=uc004dqr.3,\" target=\"…	378	7	39199	gene;island	0.0119305799251999	0.96672531004055	CTD-2135J3.3; SOX7 (margin: CTD-2135J3.3; SOX7)	10.3615807337801	0.000582750582750583	0.00647471114973966
10	118032872	118033115	<a href=\./figures/4774.pdf\" target=\"_blank\">PDF</a></br><a href=\"./figures/4774.tsv\" target=\"_blank\">STATS</a></br><a href=\"http://www.ensembl.org/Homo_sapiens/Location/View?r=10:118032872-118033115\" target=\"_blank\">ENSEMBL</a></br><a href=\"http://genome-euro.ucsc.edu/cgi-bin/hgTracks?position=chr10:118032872-118033115&hgsid=192199020&knownGene=pack&hgFind.matches=uc004dqr.3,\" targe…	244	7	4774	gene	0.94124540392855	0.00608609792988175	GFRA1 (margin: GFRA1)	10.2585551155183	0.000582750582750583	0.00647471114973966
[truncated: 28,721 more rows]
