# Supplementary material for: DMRforPairs: identifying Differentially Methylated Regions between unique samples using array based methylation profiles
Source: BMC Bioinformatics. 2014 May 15;15:141. doi: 10.1186/1471-2105-15-141 (PMC4046028; doi:10.1186/1471-2105-15-141)
Supplement: Additional file 2 — DMRforPairs output for the comparison of A431-MCF7 and NA17018-NA17105. Please start from the HTML files in each folder. Available via the BMC Bioinformatics website. [file 1471-2105-15-141-S2.zip › 1394847754114233_MOESM2_ESM/A431_MCF7/figures/10024.tsv]

chr	12
start_bp	113415883
end_bp	113416268
length_bp	386
n_probes	5
regionID	10024
regionIDall	10024
ClassAll	tss
beta.median.A431	0.0240731
beta.median.MCF7	0.9484888
m.median.A431	-5.353747
m.median.MCF7	4.230043
median.delta.beta.A431.minus.MCF7	-0.7943147
median.delta.m.A431.minus.MCF7	-7.528371
pairwise.p.A431.vs.MCF7	NA
max.abs.median.delta	7.528371
p.value	0.0952381
p.value.adjusted	0.1530595
LinkEnsembl	<a href=\http://www.ensembl.org/Homo_sapiens/Location/View?r=12:113415883-113416268\" target=\"_blank\">ENSEMBL</a>"
LinkUCSC	<a href=\http://genome-euro.ucsc.edu/cgi-bin/hgTracks?position=chr12:113415883-113416268&hgsid=192199020&knownGene=pack&hgFind.matches=uc004dqr.3,\" target=\"_blank\">USCS</a>"
GeneSymbols_exact	Not queried
GeneSymbols_margin	Not queried
Figure	<a href=\./figures/10024.pdf\" target=\"_blank\">PDF</a>"
Statistics	<a href=\./figures/10024.tsv\" target=\"_blank\">STATS</a>"
