# Supplementary material for: DMRforPairs: identifying Differentially Methylated Regions between unique samples using array based methylation profiles
Source: BMC Bioinformatics. 2014 May 15;15:141. doi: 10.1186/1471-2105-15-141 (PMC4046028; doi:10.1186/1471-2105-15-141)
Supplement: Additional file 2 — DMRforPairs output for the comparison of A431-MCF7 and NA17018-NA17105. Please start from the HTML files in each folder. Available via the BMC Bioinformatics website. [file 1471-2105-15-141-S2.zip › 1394847754114233_MOESM2_ESM/A431_MCF7/figures/10044.tsv]

chr	12
start_bp	117628347
end_bp	117628589
length_bp	243
n_probes	7
regionID	10044
regionIDall	10044
ClassAll	tss
beta.median.A431	0.0941881
beta.median.MCF7	0.01858038
m.median.A431	-3.267182
m.median.MCF7	-5.847919
median.delta.beta.A431.minus.MCF7	0.07905322
median.delta.m.A431.minus.MCF7	3.028926
pairwise.p.A431.vs.MCF7	NA
max.abs.median.delta	3.028926
p.value	0.259324
p.value.adjusted	0.3160937
LinkEnsembl	<a href=\http://www.ensembl.org/Homo_sapiens/Location/View?r=12:117628347-117628589\" target=\"_blank\">ENSEMBL</a>"
LinkUCSC	<a href=\http://genome-euro.ucsc.edu/cgi-bin/hgTracks?position=chr12:117628347-117628589&hgsid=192199020&knownGene=pack&hgFind.matches=uc004dqr.3,\" target=\"_blank\">USCS</a>"
GeneSymbols_exact	Not queried
GeneSymbols_margin	Not queried
Figure	<a href=\./figures/10044.pdf\" target=\"_blank\">PDF</a>"
Statistics	<a href=\./figures/10044.tsv\" target=\"_blank\">STATS</a>"
