# Supplementary material for: DMRforPairs: identifying Differentially Methylated Regions between unique samples using array based methylation profiles
Source: BMC Bioinformatics. 2014 May 15;15:141. doi: 10.1186/1471-2105-15-141 (PMC4046028; doi:10.1186/1471-2105-15-141)
Supplement: Additional file 2 — DMRforPairs output for the comparison of A431-MCF7 and NA17018-NA17105. Please start from the HTML files in each folder. Available via the BMC Bioinformatics website. [file 1471-2105-15-141-S2.zip › 1394847754114233_MOESM2_ESM/A431_MCF7/figures/1009.tsv]

chr	1
start_bp	215256254
end_bp	215256978
length_bp	725
n_probes	9
regionID	1009
regionIDall	1009;4202
ClassAll	gene;island
beta.median.A431	0.6883743
beta.median.MCF7	0.01973871
m.median.A431	1.155229
m.median.MCF7	-5.635202
median.delta.beta.A431.minus.MCF7	0.6207051
median.delta.m.A431.minus.MCF7	7.761438
pairwise.p.A431.vs.MCF7	NA
max.abs.median.delta	7.761438
p.value	0.0007815714
p.value.adjusted	0.008171278
LinkEnsembl	<a href=\http://www.ensembl.org/Homo_sapiens/Location/View?r=1:215256254-215256978\" target=\"_blank\">ENSEMBL</a>"
LinkUCSC	<a href=\http://genome-euro.ucsc.edu/cgi-bin/hgTracks?position=chr1:215256254-215256978&hgsid=192199020&knownGene=pack&hgFind.matches=uc004dqr.3,\" target=\"_blank\">USCS</a>"
GeneSymbols_exact	KCNK2
GeneSymbols_margin	KCNK2
Figure	<a href=\./figures/1009.pdf\" target=\"_blank\">PDF</a>"
Statistics	<a href=\./figures/1009.tsv\" target=\"_blank\">STATS</a>"
