# Supplementary material for: DMRforPairs: identifying Differentially Methylated Regions between unique samples using array based methylation profiles
Source: BMC Bioinformatics. 2014 May 15;15:141. doi: 10.1186/1471-2105-15-141 (PMC4046028; doi:10.1186/1471-2105-15-141)
Supplement: Additional file 2 — DMRforPairs output for the comparison of A431-MCF7 and NA17018-NA17105. Please start from the HTML files in each folder. Available via the BMC Bioinformatics website. [file 1471-2105-15-141-S2.zip › 1394847754114233_MOESM2_ESM/A431_MCF7/figures/10105.tsv]

chr	12
start_bp	124155451
end_bp	124155620
length_bp	170
n_probes	5
regionID	10105
regionIDall	10105
ClassAll	tss
beta.median.A431	0.007061173
beta.median.MCF7	0.02195449
m.median.A431	-7.300344
m.median.MCF7	-5.519103
median.delta.beta.A431.minus.MCF7	-0.007618219
median.delta.m.A431.minus.MCF7	-3.636005
pairwise.p.A431.vs.MCF7	NA
max.abs.median.delta	3.636005
p.value	0.4206349
p.value.adjusted	0.4592344
LinkEnsembl	<a href=\http://www.ensembl.org/Homo_sapiens/Location/View?r=12:124155451-124155620\" target=\"_blank\">ENSEMBL</a>"
LinkUCSC	<a href=\http://genome-euro.ucsc.edu/cgi-bin/hgTracks?position=chr12:124155451-124155620&hgsid=192199020&knownGene=pack&hgFind.matches=uc004dqr.3,\" target=\"_blank\">USCS</a>"
GeneSymbols_exact	Not queried
GeneSymbols_margin	Not queried
Figure	<a href=\./figures/10105.pdf\" target=\"_blank\">PDF</a>"
Statistics	<a href=\./figures/10105.tsv\" target=\"_blank\">STATS</a>"
