# Supplementary material for: DMRforPairs: identifying Differentially Methylated Regions between unique samples using array based methylation profiles
Source: BMC Bioinformatics. 2014 May 15;15:141. doi: 10.1186/1471-2105-15-141 (PMC4046028; doi:10.1186/1471-2105-15-141)
Supplement: Additional file 2 — DMRforPairs output for the comparison of A431-MCF7 and NA17018-NA17105. Please start from the HTML files in each folder. Available via the BMC Bioinformatics website. [file 1471-2105-15-141-S2.zip › 1394847754114233_MOESM2_ESM/A431_MCF7/figures/102.tsv]

chr	1
start_bp	3056542
end_bp	3056951
length_bp	410
n_probes	7
regionID	102
regionIDall	102;2533
ClassAll	gene;island
beta.median.A431	0.1338228
beta.median.MCF7	0.7320669
m.median.A431	-2.698604
m.median.MCF7	1.451737
median.delta.beta.A431.minus.MCF7	-0.4648571
median.delta.m.A431.minus.MCF7	-3.694465
pairwise.p.A431.vs.MCF7	NA
max.abs.median.delta	3.694465
p.value	0.001165501
p.value.adjusted	0.01126651
LinkEnsembl	<a href=\http://www.ensembl.org/Homo_sapiens/Location/View?r=1:3056542-3056951\" target=\"_blank\">ENSEMBL</a>"
LinkUCSC	<a href=\http://genome-euro.ucsc.edu/cgi-bin/hgTracks?position=chr1:3056542-3056951&hgsid=192199020&knownGene=pack&hgFind.matches=uc004dqr.3,\" target=\"_blank\">USCS</a>"
GeneSymbols_exact	PRDM16
GeneSymbols_margin	PRDM16; RP1-163G9.2
Figure	<a href=\./figures/102.pdf\" target=\"_blank\">PDF</a>"
Statistics	<a href=\./figures/102.tsv\" target=\"_blank\">STATS</a>"
