# Supplementary material for: DMRforPairs: identifying Differentially Methylated Regions between unique samples using array based methylation profiles
Source: BMC Bioinformatics. 2014 May 15;15:141. doi: 10.1186/1471-2105-15-141 (PMC4046028; doi:10.1186/1471-2105-15-141)
Supplement: Additional file 2 — DMRforPairs output for the comparison of A431-MCF7 and NA17018-NA17105. Please start from the HTML files in each folder. Available via the BMC Bioinformatics website. [file 1471-2105-15-141-S2.zip › 1394847754114233_MOESM2_ESM/A431_MCF7/figures/1020.tsv]

chr	1
start_bp	220921855
end_bp	220922217
length_bp	363
n_probes	6
regionID	1020
regionIDall	1020
ClassAll	gene
beta.median.A431	0.4569075
beta.median.MCF7	0.01159566
m.median.A431	-0.2502451
m.median.MCF7	-6.426139
median.delta.beta.A431.minus.MCF7	0.4415066
median.delta.m.A431.minus.MCF7	6.143016
pairwise.p.A431.vs.MCF7	NA
max.abs.median.delta	6.143016
p.value	0.002164502
p.value.adjusted	0.01445573
LinkEnsembl	<a href=\http://www.ensembl.org/Homo_sapiens/Location/View?r=1:220921855-220922217\" target=\"_blank\">ENSEMBL</a>"
LinkUCSC	<a href=\http://genome-euro.ucsc.edu/cgi-bin/hgTracks?position=chr1:220921855-220922217&hgsid=192199020&knownGene=pack&hgFind.matches=uc004dqr.3,\" target=\"_blank\">USCS</a>"
GeneSymbols_exact	MARC2
GeneSymbols_margin	MARC2
Figure	<a href=\./figures/1020.pdf\" target=\"_blank\">PDF</a>"
Statistics	<a href=\./figures/1020.tsv\" target=\"_blank\">STATS</a>"
